# Supplementary material for: Receptor deorphanization in starfish reveals the evolution of relaxin signaling as a regulator of reproduction
Source: BMC Biol. 2025 Feb 25;23:59. doi: 10.1186/s12915-025-02158-2 (PMC11863921; doi:10.1186/s12915-025-02158-2)
Supplement: Supplementary file 8 — Additional file 8. Dataset S1. AsolRGP1 and AsolRGP2 cause dose-dependent induction of spawning of ovarian fragments from A. sf. solaris. Experimental data for the graphs are shown in Additional file 7: Fig. S7. [file 12915_2025_2158_MOESM8_ESM.xlsx]

## Sheet: Results (2)
Effects of RGP and its derivatives on spawning activity of starfish Acathaster cf. solaris											1-MeAde
(240110/24224-St/240307-St)											1	0
1. Effect of 1-MeAde											2	0
Spawning-inducing activity											3	0
	1-MeAde (M)										4	55
	2 x 10-5	10-5	5 x 10-6	2.5 x 10-6	1.2 x 10-6	6 x 10-7	3 x 10-7	1.5 x 10-7	8 x 10-8		5	100
Mita 1	100	77	100	100	100	77	0	0	0		6	100
Mita 2	77	100	100	100	100	33	0	0	0		7	100
Ave	100	100	100	100	100	55	0	0	0		8	100
SEM						22					9	100
2. Effect of RGP and related peptides on spawning-inducing activity											RGP1
① Aso-RGP1											1	0
	Aso-RGP1 (M)										2	0
	2 x 10-8	10-8	5 x 10-9	2.5 x 10-9	1.2 x 10-9	6 x 10-10	3 x 10-10	1.5 x 10-10	8 x 10-11		3	11
Mita 1	(−)	100	100	100	100	100	33	0	0		4	66.7
Mita 2	(−)	100	100	100	100	100	0	0	0		5	89
Smith 1	＋＋＋	100	100	100	67	0	0	0	0		6	100
Ave		100	100	100	89	66.6667	11	0	0		7	100
SEM					11.0003	33.3343	11.0003				8	100
											9
②-1 Aso-RGP2											RGP2
	Aso-RGP2 (M)										1	0
	2 x 10-8	10-8	5 x 10-9	2.5 x 10-9	1.2 x 10-9	6 x 10-10	3 x 10-10	1.5 x 10-10	8 x 10-11		2	0
Mita 1	+++	100	100	100	100	67	0	0	0		3	0
Mita 2	−	100	100	100	67	33	0	0	0		4	22
Smith 1	−	100	100	100	100	0	0	0	0		5	89
Smith 2	−	100	100	100	100	33	0	0	0		6	100
Ave		100	100	100	89	22	0	0	0		7	100
SEM					11.0003	11.0003					8	100
											9
②-2 Aso-RGP2
	Aso-RGP2 (M)
	2 x 10-8	10-8	5 x 10-9	2.5 x 10-9	1.2 x 10-9	6 x 10-10	3 x 10-10	1.5 x 10-10	8 x 10-11
Smith 1	−	100	100	100	100	0	0	0	0
Smith 2	−	100	100	100	67	33	0	0	0		pQ-RGP2
											1	0
③ Aso-pQ-RGP2											2	0
	Aso-pQ-RGP2 (M)										3	0
	2 x 10-8	10-8	5 x 10-9	2.5 x 10-9	1.2 x 10-9	6 x 10-10	3 x 10-10	1.5 x 10-10	8 x 10-11		4	0
Mita 1	100	100	100	100	17	0	0	0	0		5	11.7
Mita 2	100	100	100	100	0	0	0	0	0		6	100
Smith 2	100	100	100	100	33	0	0	0	0		7	100
Ave	100	100	100	100	16.6667	0	0	0	0		8	100
SEM					11.6708						9	100

## Sheet: Calculate (2)
Effects of RGP and its derivatives on spawning activity of starfish Acathaster cf. solaris
(240110/24224-St/240307-St)
1. Effect of 1-MeAde
Spawning-inducing activity
	1-MeAde (M)
	2 x 10-5	10-5	5 x 10-6	2.5 x 10-6	1.2 x 10-6	6 x 10-7	3 x 10-7	1.5 x 10-7	8 x 10-8
Mita 1	100	77	100	100	100	77	0	0	0
Mita 2	77	100	100	100	100	33	0	0	0
2. Effect of RGP and related peptides on spawning-inducing activity
① Aso-RGP1
	Aso-RGP1 (M)
	2 x 10-8	10-8	5 x 10-9	2.5 x 10-9	1.2 x 10-9	6 x 10-10	3 x 10-10	1.5 x 10-10	8 x 10-11
Mita 1	(−)	100	100	100	100	100	33	0	0
Mita 2	(−)	100	100	100	100	100	0	0	0
Smith 1	＋＋＋	100	100	100	67	0	0	0	0
Smith 2	(−)	＋＋＋	＋＋＋	＋＋＋	＋＋＋	＋＋＋	＋＋＋	＋＋＋	＋＋＋
② Aso-RGP2
	Aso-RGP2 (M)
	2 x 10-8	10-8	5 x 10-9	2.5 x 10-9	1.2 x 10-9	6 x 10-10	3 x 10-10	1.5 x 10-10	8 x 10-11
Mita 1	+++	100	100	100	100	67	0	0	0
Mita 2	−	100	100	100	67	33	0	0	0
Smith 1	−	100	100	100	100	0	0	0	0
Smith 2	−	100	100	100	100	0	0	0	0
Smith 3	−	100	100	100	100	33	0	0	0
Smith 4	−	100	100	100	67	33	0	0	0
③ Aso-pQ-RGP2
	Aso-pQ-RGP2 (M)
	2 x 10-8	10-8	5 x 10-9	2.5 x 10-9	1.2 x 10-9	6 x 10-10	3 x 10-10	1.5 x 10-10	8 x 10-11
Mita 1	100	100	100	100	17	0	0	0	0
Mita 2	100	100	100	100	0	0	0	0	0
Smith 1	+++	+	−	−	−	−	−	−	−
Smith 2	100	100	100	100	33	0	0	0	0

## Sheet: Data (2)
Effects of RGP and its derivatives on spawning activity of starfish Acathaster cf. solaris
(240110/24224-St/240307-St)
1. Effect of 1-MeAde
Spawning-inducing activity
	1-MeAde (M)
	2 x 10-5	10-5	5 x 10-6	2.5 x 10-6	1.2 x 10-6	6 x 10-7	3 x 10-7	1.5 x 10-7	8 x 10-8
Mita 1	+++	++	+++	+++	+++	++	−	−	−
Mita 2	++	+++	+++	+++	+++	+	−	−	−
2. Effect of RGP and related peptides on spawning-inducing activity
① Aso-RGP1
	Aso-RGP1 (M)
	2 x 10-8	10-8	5 x 10-9	2.5 x 10-9	1.2 x 10-9	6 x 10-10	3 x 10-10	1.5 x 10-10	8 x 10-11
Mita 1	(−)	+++	+++	+++	+++	+++	+	−	−
Mita 2	(−)	+++	+++	+++	+++	+++	−	−	−
Smith 1	＋＋＋	＋＋＋	＋＋＋	＋＋＋	＋＋	−	−	−	−
Smith 2	(−)	＋＋＋	＋＋＋	＋＋＋	＋＋＋	＋＋＋	＋＋＋	＋＋＋	＋＋＋
② Aso-RGP2
	Aso-RGP2 (M)
	2 x 10-8	10-8	5 x 10-9	2.5 x 10-9	1.2 x 10-9	6 x 10-10	3 x 10-10	1.5 x 10-10	8 x 10-11
Mita 1	+++	+++	+++	+++	+++	++	−	−	−
Mita 2	−	+++	+++	+++	++	+	−	−	−
Smith 1	−	+++	+++	+++	+++	−	−	−	−
Snith 2	−	+++	+++	+++	+++	−	−	−	−
Smith 3	−	+++	+++	+++	+++	+	−	−	−
Smith 4	−	+++	+++	+++	++	+	−	−	−
③ Aso-pQ-RGP2
	Aso-pQ-RGP2 (M)
	2 x 10-8	10-8	5 x 10-9	2.5 x 10-9	1.2 x 10-9	6 x 10-10	3 x 10-10	1.5 x 10-10	8 x 10-11
Mas. 1	+++	+++	+++	+++	±	−	−	−	−
Mas. 2	+++	+++	+++	+++	−	−	−	−	−
Stu. 1	+++	+	−	−	−	−	−	−	−
Stu. 2	+++	+++	+++	+++	+	−	−	−	−
