# Supplementary material for: Receptor deorphanization in starfish reveals the evolution of relaxin signaling as a regulator of reproduction
Source: BMC Biol. 2025 Feb 25;23:59. doi: 10.1186/s12915-025-02158-2 (PMC11863921; doi:10.1186/s12915-025-02158-2)
Supplement: Supplementary file 9 — Additional file 9. Dataset S2. Details of proteomes analysed to identify precursors and receptors listed in Additional file 10: Dataset S3; Additional file 11: Dataset S4; Additional file 12: Dataset S5; Additional file 13: Dataset S6. [file 12915_2025_2158_MOESM9_ESM.xlsx]

## Sheet: Proteomes
Phylum	Species	Genome size	Genome assembly	Number of Scaffolds/Lgs/Chrs	Assembly ID	Number of protein-coding genes
Priapulida	Priapulus caudatus	511.7 Mb	Scaffold	59586	GCA_000485595.2	15101
Nematoda	Caenorhabditis elegans	100.3 Mb	Chromosome	7	GCA_000002985.3	19983
	Haemonchus contortus	283.4 Mb	Chromosome	6	GCA_000469685.2	19623
Tardigrada	Hypsibius exemplaris	104.2 Mb	Scaffold	1421	GCA_002082055.1	19939
	Paramacrobiotus metropolita	170.5 Mb	Scaffold	684	GCA_019649055.1	20465
Arthropoda	Limulus polyphemus	1.8 Gb	Scaffold	286792	GCA_000517525.1	22873
	Centruroides sculpturatus	925.5 Mb	Scaffold	8338	GCA_000671375.2	24591
	Bombus impatiens	246.9 Mb	Scaffold	5460	GCA_000188095.4	13551
	Dascillus cervinus	282.7 Mb	Chromosome	9	GCA_949768715.1	15761
	Eueides isabella	440.1 Mb	Chromosome	31	GCA_019049475.1	12520
	Euschistus heros	1.3 Gb	Scaffold	2151	GCA_003667255.2	15536
Rotifera	Rotaria socialis	147.4 Mb	Scaffold	4720	GCA_905331475.1	32760
Platyhelminthes	Schmidtea mediterranea	773.9 Mb	Scaffold	481	GCA_002600895.1	22090
	Clonorchis sinensis	558.1 Mb	Chromosome	7	GCA_003604175.2	13489
Mollusca	Pecten maximus	918.3 Mb	Chromosome	19	GCF_902652985.1	26152
	Mytilus edulis	1.7 Gb	Chromosome	14	GCA_019925275.2	52341
	Mactromeris polynyma	793 Mb	Scaffold	312	GCA_032209605.1	12399
	Aplysia californica	927.3 Mb	Scaffold	4331	GCA_000002075.2	19405
	Gigantopelta aegis	1.1 Gb	Chromosome	15	GCA_016097555.1	22556
	Sepioteuthis lessoniana	5.1 Gb	Chromosome	44	GCA_963585895.1	28970
	Octopus bimaculoides	2.3 Gb	Scaffold	145326	GCA_001194135.1	15842
Annelida	Owenia fusiformis	499.5 Mb	Scaffold	819	GCA_903813345.1	31277
	Lamellibrachia columna	879.8 Mb	Chromosome	15	GCA_963662155.1	21983
	Oasisia sp.	764.8 Mb	Chromosome	14	GCA_964017155.1	23754
	Erpobdella octoculata	386.1 Mb	Chromosome	10	GCA_963978895.1	19465
	Lumbricus terrestris	1.05 Gb	Chromosome	18	GCA_949752735.1	26609
Nemertea	Lineus longissimus	391.2 Mb	Chromosome	19	GCA_910592395.2	19782
Bryozoa	Bugula neritina	216.0 Mb	Chromosome	9	GCA_964035545.1	20264
	Cryptosula pallasiana	605.5 Mb	Chromosome	12	GCA_945261195.1	24122
Brachiopoda	Lingula anatina	406.3 Mb	Scaffold	2677	GCA_001039355.2	27068
Hemichordata	Saccoglossus kowalevskii	775.8 Mb	Scaffold	54119	GCA_000003605.1	20935
