# Supplementary material for: Receptor deorphanization in starfish reveals the evolution of relaxin signaling as a regulator of reproduction
Source: BMC Biol. 2025 Feb 25;23:59. doi: 10.1186/s12915-025-02158-2 (PMC11863921; doi:10.1186/s12915-025-02158-2)
Supplement: Supplementary file 10 — Additional file 10. Dataset S3. Accession numbers or references for precursor protein sequences used for the CLANS and phylogenetic tree shown in Additional file 1: Fig. S1 and Fig. 1, respectively [file 12915_2025_2158_MOESM10_ESM.xlsx]

## Sheet: Precursors
Phylum	Species	Gene ID	Chromosome/Scaffold ID	Chromosome/scaffold number	start	end	direction	Protein ID	Transcript ID	Gene symbol	Protein annotated name
Annelida	Erpobdella octoculata	ENSXTLG00000015074.1	OZ022243.1	6	6307889	6310245	-1	ENSXTLP00000020439.1	ENSXTLT00000020439.1		INSulin related
Annelida	Erpobdella octoculata	ENSXTLG00000015074.1	OZ022243.1	6	6307889	6333739	-1	ENSXTLP00000020450.1	ENSXTLT00000020450.1		INSulin related
Annelida	Erpobdella octoculata	ENSXTLG00000014123.1	OZ022243.1	6	16901018	16901704	1	ENSXTLP00000019159.1	ENSXTLT00000019160.1		INSulin related
Annelida	Erpobdella octoculata	ENSXTLG00000014123.1	OZ022243.1	6	16901141	16902037	1	ENSXTLP00000019173.1	ENSXTLT00000019173.1		INSulin related
Annelida	Erpobdella octoculata	ENSXTLG00000014123.1	OZ022243.1	6	16901399	16902179	1	ENSXTLP00000019168.1	ENSXTLT00000019168.1		INSulin related
Annelida	Erpobdella octoculata	ENSXTLG00000015295.1	OZ022244.1	7	1786598	1787242	1	ENSXTLP00000020756.1	ENSXTLT00000020756.1		INSulin related
Annelida	Erpobdella octoculata	ENSXTLG00000015295.1	OZ022244.1	7	1786631	1787242	1	ENSXTLP00000020752.1	ENSXTLT00000020752.1		INSulin related
Annelida	Erpobdella octoculata	ENSXTLG00000015295.1	OZ022244.1	7	1786658	1787242	1	ENSXTLP00000020746.1	ENSXTLT00000020745.1		INSulin related
Annelida	Erpobdella octoculata	ENSXTLG00000015295.1	OZ022244.1	7	1786658	1787311	1	ENSXTLP00000020768.1	ENSXTLT00000020768.1		INSulin related
Annelida	Lamellibrachia columna	ENSZWYG00000002646.1		10	6382573	6383512	1	ENSZWYP00000003901.1	ENSZWYT00000003901.1		INSulin related
Annelida	Lumbricus terrestris	ENSVPPG00000018618.1	OX457039.1	4	56614078	56616517	1	ENSVPPP00000023278.1	ENSVPPT00000025632.1
Annelida	Lumbricus terrestris	ENSVPPG00000025200.1	OX457042.1	7	11665952	11668026	1	ENSVPPP00000031830.1	ENSVPPT00000034851.1	ILPa
Annelida	Lumbricus terrestris	ENSVPPG00000026634.1	OX457042.1	7	11673084	11675285	1	ENSVPPP00000033472.1	ENSVPPT00000036783.1	ILPb
Annelida	Lumbricus terrestris	ENSVPPG00000025575.1	OX457042.1	7	11679484	11684639	1	ENSVPPP00000032285.1	ENSVPPT00000035345.1	ILPc
Annelida	Lumbricus terrestris	ENSVPPG00000003721.1	OX457045.1	10	47872498	47873599	1	ENSVPPP00000004814.1	ENSVPPT00000005139.1	EVA1A	Eva-1 homolog A, regulator of programmed cell death
Annelida	Lumbricus terrestris	ENSVPPG00000001072.1	OX457045.1	10	47887062	47888124	1	ENSVPPP00000001209.1	ENSVPPT00000001417.1
Annelida	Lumbricus terrestris	ENSVPPG00000007138.1	OX457048.1	13	14990233	14990606	1	ENSVPPP00000008950.1	ENSVPPT00000009857.1	NAA38	N-alpha-acetyltransferase 38, NatC auxiliary subunit
Annelida	Lumbricus terrestris	ENSVPPG00000007138.1	OX457048.1	13	14990307	14991218	1	ENSVPPP00000008953.1	ENSVPPT00000009860.1	NAA38	N-alpha-acetyltransferase 38, NatC auxiliary subunit
Annelida	Lumbricus terrestris	ENSVPPG00000007092.1	OX457048.1	13	15021567	15022305	1	ENSVPPP00000008893.1	ENSVPPT00000009790.1
Annelida	Lumbricus terrestris	ENSVPPG00000007092.1	OX457048.1	13	15021855	15022667	1	ENSVPPP00000008898.1	ENSVPPT00000009796.1
Annelida	Lumbricus terrestris	ENSVPPG00000011211.1	OX457050.1	15	18499604	18501309	-1	ENSVPPP00000013966.1	ENSVPPT00000015419.1
Annelida	Lumbricus terrestris	ENSVPPG00000012015.1	OX457050.1	15	18521839	18522844	-1	ENSVPPP00000015045.1	ENSVPPT00000016560.1
Annelida	Lumbricus terrestris	ENSVPPG00000012015.1	OX457050.1	15	18522536	18524551	-1	ENSVPPP00000015050.1	ENSVPPT00000016566.1
Annelida	Lumbricus terrestris	ENSVPPG00000011405.1	OX457050.1	15	18552967	18553856	-1	ENSVPPP00000014222.1	ENSVPPT00000015694.1
Annelida	Oasisia sp.	ENSJPOG00000007755.1	OZ024861.1	8	9472729	9474095	1	ENSJPOP00000009793.1	ENSJPOT00000011822.1
Annelida	Owenia fusiformis	OFUS_LOCUS2012	CAIIXF010000001.1	1	33228797	33231628	-1	CAC9481874.1	OFUS_LOCUS2012_t1	RLP
Annelida	Owenia fusiformis	OFUS_LOCUS3711	CAIIXF010000002.1	2	16542844	16549561	1	CAC9499066.1	OFUS_LOCUS3711_t1	ILP7
Annelida	Owenia fusiformis	OFUS_LOCUS21605	CAIIXF010000013.1	13	5621411	5622133	-1	CAC9664501.1	OFUS_LOCUS21605_t1
Annelida	Owenia fusiformis							OFUSG00511.1
Annelida	Owenia fusiformis							OFUSG21666.1
Arthropoda	Bactrocera latifrons	108978346	NW_017534631.1	120	643172	648383	-1	XP_018804119.1	XM_018948574.1	ILP8	Insulin-like peptide 8
Arthropoda	Bombus impatiens	ENSBIMG00000010891.1	JH157985.1	382	42017	42581	1	ENSBIMP00000015627.1	ENSBIMT00000026824.1		INSulin related
Arthropoda	Bombus impatiens	ENSBIMG00000000362.1	JH158393.1	1336	88868	92124	1	ENSBIMP00000027840.1	ENSBIMT00000005285.1		INSulin related
Arthropoda	Bombyx mori	100146109	NC_085107.1	1	14047260	14047556	-1	NP_001119733.1	NM_001126261.1	BBXE1	Bombyxin E1
Arthropoda	Bombyx mori	LOC105842846	NC_085115.1	9	9177489	9193980	1	XP_037868872.1	XM_038012944.2	LOC105842846	Bombyxin B3-like
Arthropoda	Bombyx mori	100169725	NC_085117.1	11	6484241	6484513	1	NP_001121635.1	NM_001128163.1	BBXD1	Bombyxin D1
Arthropoda	Bombyx mori	100146110	NC_085117.1	11	6503536	6503823	1	NP_001119734.1	NM_001126262.1	BBXF1	Bombyxin F1
Arthropoda	Bombyx mori	100147698	NC_085117.1	11	6505709	6505984	-1	NP_001119736.1	NM_001126264.1	BBXC1	Bombyxin C1
Arthropoda	Bombyx mori	100169719	NC_085117.1	11	6559392	6559778	1	NP_001121791.1	NM_001128319.1	BBXB1	Bombyxin B1
Arthropoda	Bombyx mori							BAA00246.1	D00340.1	BBX	Gene for bombyxin
Arthropoda	Centrutoides sculpturatus	LOC111618707	KZ493983.1	236	403847	404774	-1	XP_023216046.1	XM_023360278.1	LOC111618707	Uncharacterized LOC111618707
Arthropoda	Centrutoides sculpturatus	LOC111618715	KZ493983.1	236	405944	406547	1	XP_023216052.1	XM_023360284.1	LOC111618715	Uncharacterized LOC111618715
Arthropoda	Centrutoides sculpturatus	LOC111618708	KZ493983.1	236	419762	420884	-1	XP_023216047.1	XM_023360279.1	LOC111618708	Uncharacterized LOC111618708
Arthropoda	Centrutoides sculpturatus	LOC111618726	KZ493983.1	236	441435	442552	-1	XP_023216062.1	XM_023360294.1	LOC111618726	Uncharacterized LOC111618726
Arthropoda	Centrutoides sculpturatus	LOC111624064	KZ494146.1	323	698366	700975	1	XP_023222614.1	XM_023366846.1	LOC111624064	Bombyxin A-2 homolog
Arthropoda	Centrutoides sculpturatus	LOC111624540	KZ494164.1	360	230590	233792	1	XP_023223183.1	XM_023367415.1	LOC111624540	Probable insulin-like peptide 5
Arthropoda	Centrutoides sculpturatus	LOC111636606	KZ494820.1	678	16094	16766	-1	XP_023237654.1	XM_023381886.1	LOC111636606	Probable insulin-like peptide 7
Arthropoda	Centrutoides sculpturatus	LOC111634212	KZ494649.1	813	297090	297665	1	XP_023234700.1	XM_023378932.1	LOC111634212	Insulin-like
Arthropoda	Centrutoides sculpturatus	LOC111634675	KZ494679.1	930	193302	194694	1	XP_023235278.1	XM_023379510.1	ILP7	Probable insulin-like peptide 7
Arthropoda	Centrutoides sculpturatus	LOC111637654	KZ494903.1	1027	62611	63194	1	XP_023238965.1	XM_023383197.1	LOC111637654	Insulin-like									with	score	88.66%]"
Arthropoda	Centrutoides sculpturatus	LOC111637650	KZ494903.1	1027	71880	73043	-1	XP_023238961.1	XM_023383193.1	LOC111637650	Probable insulin-like peptide 5
Arthropoda	Centrutoides sculpturatus	LOC111640362	KZ495165.1	1321	69620	73738	1	XP_023242144.1	XM_023386376.1	LOC111640362	Uncharacterized LOC111640362
Arthropoda	Centrutoides sculpturatus	LOC111640362	KZ495165.1	1321	69620	73738	1	XP_023242145.1	XM_023386377.1	LOC111640362	Uncharacterized LOC111640362
Arthropoda	Centrutoides sculpturatus	LOC111616931	NW_019388409.1	4319	368	2519	-1	XP_023214050.1	XM_023358282.1	LOC111616931	Insulin-like peptide
Arthropoda	Ceratitis capitata	101461861	NW_019376620.1	51	930864	936812	-1	XP_004525593.1	XM_004525536.3	ILP8	Insulin-like peptide 8
Arthropoda	Dascillus cervinus	ENSIJZG00000008819.1	OX183130.1	1	2895308	2896433	1	ENSIJZP00000011934.1	ENSIJZT00000012865.1	ILP7	INSulin related
Arthropoda	Dascillus cervinus	ENSIJZG00000008819.1	OX183130.1	1	2895897	2896433	1	ENSIJZP00000011918.1	ENSIJZT00000012847.1	ILP7	INSulin related
Arthropoda	Dascillus cervinus	ENSIJZG00000008819.1	OX183130.1	1	2895897	2896808	1	ENSIJZP00000011925.1	ENSIJZT00000012855.1	ILP7	INSulin related
Arthropoda	Dascillus cervinus	ENSIJZG00000008702.1	OX183130.1	1	9710484	9714571	-1	ENSIJZP00000011765.1	ENSIJZT00000012679.1		INSulin related
Arthropoda	Dascillus cervinus	ENSIJZG00000000535.1	OX183131.1	2	36478482	36479055	1	ENSIJZP00000000723.1	ENSIJZT00000000801.1		INSulin related
Arthropoda	Dascillus cervinus	ENSIJZG00000002029.1	OX183131.1	2	36506670	36507608	-1	ENSIJZP00000002686.1	ENSIJZT00000002978.1		INSulin related
Arthropoda	Dascillus cervinus	ENSIJZG00000000975.1	OX183135.1	6	15769410	15770066	-1	ENSIJZP00000001305.1	ENSIJZT00000001455.1		INSulin related
Arthropoda	Dascillus cervinus	ENSIJZG00000000975.1	OX183135.1	6	15769410	15770120	-1	ENSIJZP00000001311.1	ENSIJZT00000001462.1		INSulin related
Arthropoda	Dascillus cervinus	ENSIJZG00000000975.1	OX183135.1	6	15769410	15770410	-1	ENSIJZP00000001318.1	ENSIJZT00000001469.1		INSulin related
Arthropoda	Dascillus cervinus	ENSIJZG00000003675.1	OX183135.1	6	22077783	22078232	-1	ENSIJZP00000005092.1	ENSIJZT00000005487.1		INSulin related
Arthropoda	Drosophila melanogaster	39149	NT_037436.4	3L	9798420	9799050	1	NP_648359.1	NM_140102.2	ILP1	Insulin-like peptide 1
Arthropoda	Drosophila melanogaster	39150	NT_037436.4	3L	9799698	9800440	1	NP_524012.1	NM_079288.3	ILP2	Insulin-like peptide 2
Arthropoda	Drosophila melanogaster	39152	NT_037436.4	3L	9803399	9804263	-1	NP_648361.1	NM_140104.3	ILP4	Insulin-like peptide 4
Arthropoda	Drosophila melanogaster	2768992	NT_037436.4	3L	9823349	9823897	-1	NP_996037.2	NM_206315.2	ILP5	Insulin-like peptide 5
Arthropoda	Drosophila melanogaster	39909	NT_037436.4	3L	17029812	17032080	-1	NP_648949.2	NM_140692.3	ILP8	Insulin-like peptide 8
Arthropoda	Drosophila melanogaster	31328	NC_004354.4	X	3667621	3668845	1	NP_570070.1	NM_130714.2	ILP7	Insulin-like peptide 7
Arthropoda	Drosophila melanogaster							CCF74153.1	HE654163.1	ILP6	Insulin-like peptide 6
Arthropoda	Eueides isabella	ENSEISG00000008387.1	CM032392.1	10	9683993	9684771	-1	ENSEISP00000012019.1	ENSEIST00000013348.1		INSulin related
Arthropoda	Eueides isabella	ENSEISG00000001442.1	CM032395.1	13	3505750	3506786	-1	ENSEISP00000001844.1	ENSEIST00000002191.1		INSulin related
Arthropoda	Eueides isabella	ENSEISG00000003232.1	CM032395.1	13	3550090	3550386	1	ENSEISP00000004326.1	ENSEIST00000004955.1		INSulin related
Arthropoda	Eueides isabella	ENSEISG00000002581.1	CM032395.1	13	3558739	3559640	-1	ENSEISP00000003410.1	ENSEIST00000003958.1		INSulin related
Arthropoda	Eueides isabella	ENSEISG00000002201.1	CM032397.1	15	8311631	8315448	-1	ENSEISP00000002866.1	ENSEIST00000003354.1		INSulin related
Arthropoda	Eueides isabella	ENSEISG00000001656.1	CM032397.1	15	14423116	14424291	1	ENSEISP00000002142.1	ENSEIST00000002527.1		INSulin related
Arthropoda	Eueides isabella	ENSEISG00000002848.1	CM032383.1	1Z	13855182	13890915	-1	ENSEISP00000003770.1	ENSEIST00000004366.1		INSulin related
Arthropoda	Euschistus heros	ENSEHRG000007556.1	RCWM01000068.1		2777859	2795467	-1	ENSEHRP000011632.1	ENSEHRT000013356.1	ILP	INSulin related
Arthropoda	Euschistus heros	ENSEHRG000007240.1	RCWM01000042.1		4382194	4397771	-1	ENSEHRP000011125.1	ENSEHRT000012786.1		INSulin related
Arthropoda	Euschistus heros	ENSEHRG000001704.1	RCWM01000011.1		5626124	5628084	1	ENSEHRP000002525.1	ENSEHRT000002925.1		INSulin related
Arthropoda	Limulus polyphemus	LOC106469140	NW_013665704.1	94	1092248	1093238	1	XP_013785060.1	XM_013929606.2	LOC106469140	Insulin-like
Arthropoda	Limulus polyphemus	LOC106478466	NW_013665824.1	214	342875	363976	-1	XP_022237783.1	XM_022382075.1	ILP7	Probable insulin-like peptide 7
Arthropoda	Limulus polyphemus	LOC106457310	NW_013665925.1	315	669519	679317	1	XP_013772158.1	XM_013916704.2	LOC106457310	Insulin-1-like
Arthropoda	Limulus polyphemus	LOC106457397	NW_013665935.1	325	457731	497126	-1	XP_022239005.1	XM_022383297.1	LOC106457397	Insulin-like
Arthropoda	Limulus polyphemus	LOC106459415	NW_013666215.1	605	164491	175280	1	XP_013774489.1	XM_013919035.2	LOC106459415	LIRP-like
Arthropoda	Limulus polyphemus	LOC111086011	NW_013666389.1	779	372579	396971	1	XP_022242928.1	XM_022387220.1	ILP7	Probable insulin-like peptide 7
Arthropoda	Limulus polyphemus	LOC106462268	NW_013666739.1	1129	142392	159560	-1	XP_022245174.1	XM_022389466.1	ILP7	Probable insulin-like peptide 7
Arthropoda	Limulus polyphemus	LOC111087237	NW_013667526.1	1916	191470	219223	1	XP_022248915.1	XM_022393207.1	LOC111087237	Insulin-like
Arthropoda	Limulus polyphemus	LOC111088332	NW_013669165.1	3555	89136	101880	-1	XP_022253859.1	XM_022398151.1	LOC111088332	Insulin-like
Arthropoda	Limulus polyphemus	LOC111083358	NW_013674848.1	9238	15666	16858	-1	XP_022235555.1	XM_022379847.1	LOC111083358	Insulin-like
Arthropoda	Lucilia cuprina	111676600	NC_060953.1	5	31154418	31162182	1	XP_023293322.2	XM_023437554.2	ILP8	Insulin-like peptide 8
Arthropoda	Musca domestica	101897048	NW_026712435.1	9	8005309	8021293	1	XP_005183237.1	XM_005183180.4	ILP8	Insulin-like peptide 8
Arthropoda	Scaptodrosophila lebanonensis	115632941	NW_022060742.1	1415	3363952	3366446	1	XP_030386097.1	XM_030530237.1	ILP8	Insulin-like peptide 8
Arthropoda	Zeugodacus cucurbitae	105221149	NC_071669.1	4	43510077	43515162	1	XP_011196195.1	XM_011197893.3	ILP8	Insulin-like peptide 8
Brachiopoda	Lingula anatina	LOC106178026	NW_019775968.1	8	1097100	1104035	1	XP_013416474.1	XM_013561020.1	LOC106178026	Con-Ins Im2
Brachiopoda	Lingula anatina	LOC106180359	NW_019775693.1	551	100664	108936	1	XP_013419782.1	XM_013564328.1	LOC106180359	Insulin-like
Briozoa	Bugula neritina	ENSRGNG00005008372.1	OZ037767.1	3	31643371	31649819	1	ENSRGNP00005013751.1	ENSRGNT00005013751.1		INSulin related
Briozoa	Bugula neritina	ENSRGNG00005010565.1	OZ037767.1	3	31656943	31663038	1	ENSRGNP00005017266.1	ENSRGNT00005017266.1		INSulin related
Briozoa	Bugula neritina	ENSRGNG00005015976.1	OZ037770.1	6	12124473	12128579	-1	ENSRGNP00005025927.1	ENSRGNT00005025927.1		INSulin related
Briozoa	Bugula neritina	ENSRGNG00005016917.1	OZ037771.1	7	11211812	11212644	-1	ENSRGNP00005027384.1	ENSRGNT00005027384.1		INSulin related
Briozoa	Bugula neritina	ENSRGNG00005017650.1	OZ037771.1	7	11218329	11220338	-1	ENSRGNP00005028537.1	ENSRGNT00005028537.1		INSulin related
Briozoa	Bugula neritina	ENSRGNG00005017650.1	OZ037771.1	7	11219038	11219944	-1	ENSRGNP00005028522.1	ENSRGNT00005028522.1		INSulin related
Briozoa	Cryptosula pallasiana	ENSCIPG00000020360.1	OX183138.1	9	39140740	39142390	-1	ENSCIPP00000029271.1	ENSCIPT00000029271.1		INSulin related
Briozoa	Cryptosula pallasiana	ENSCIPG00000023888.1	OX183138.1	9	39151042	39152785	-1	ENSCIPP00000034201.1	ENSCIPT00000034201.1		INSulin related
Briozoa	Cryptosula pallasiana	ENSCIPG00000023888.1	OX183138.1	9	39151742	39153715	-1	ENSCIPP00000034204.1	ENSCIPT00000034204.1		INSulin related									88.8%]"
Briozoa	Cryptosula pallasiana	ENSCIPG00000023538.1	OX183138.1	9	39170278	39171082	-1	ENSCIPP00000033702.1	ENSCIPT00000033702.1		INSulin related
Briozoa	Cryptosula pallasiana	ENSCIPG00000004437.1	OX183140.1	11	26431431	26432311	-1	ENSCIPP00000006442.1	ENSCIPT00000006442.1		INSulin related									88.8%]"
Briozoa	Cryptosula pallasiana	ENSCIPG00000007624.1	OX183140.1	11	26442738	26443901	-1	ENSCIPP00000011149.1	ENSCIPT00000011149.1		INSulin related
Briozoa	Cryptosula pallasiana	ENSCIPG00000006364.1	OX183140.1	11	26448654	26449528	-1	ENSCIPP00000009278.1	ENSCIPT00000009278.1		INSulin related
Cephalochordata	Branchiostoma belcheri	LOC109478056	NW_017804043.1	42	692900	707725	-1	XP_019635071.1	XM_019779512.1	ILP2	Insulin-like 3
Cephalochordata	Branchiostoma belcheri	LOC109478043	NW_017804043.1	42	729114	735315	-1	XP_019635059.1	XM_019779500.1	ILP1	Uncharacterized LOC109478043
Cephalochordata	Branchiostoma belcheri	LOC109477594	NW_017802436.1	105	750913	762578	-1	XP_019634494.1	XM_019778935.1	LOC109477594	Insulin-like peptide
Cephalochordata	Branchiostoma belcheri	LOC109477363	NW_017802436.1	105	945770	996996	-1	XP_019634137.1	XM_019778578.1	ILP3	Uncharacterized LOC109477363
Cephalochordata	Branchiostoma belcheri	LOC109477811	NW_017802436.1	105	1036768	1075295	1	XP_019634779.1	XM_019779220.1	LOC109477811	Insulin-like peptide
Cephalochordata	Branchiostoma floridae	LOC118424677	NC_049988.1	10	12707252	12722607	-1	XP_035689227.1	XM_035833334.1	ILP2	Insulin-like 3
Cephalochordata	Branchiostoma floridae	LOC118424245	NC_049988.1	10	12761970	12767551	-1	XP_035688678.1	XM_035832785.1	ILP1	Uncharacterized LOC118424245
Cephalochordata	Branchiostoma floridae	LOC118407319	NW_023365693.1	1285	59709	74352	-1	XP_035663676.1	XM_035807783.1	LOC118407319	Bombyxin B-2 homolog
Cephalochordata	Branchiostoma floridae	LOC118407873	NW_023365730.1	1495	255556	289676	-1	XP_035664330.1	XM_035808437.1	ILP3	Uncharacterized LOC118407873
Cephalochordata	Branchiostoma floridae	LOC118407887	NW_023365730.1	1495	406680	425004	1	XP_035664353.1	XM_035808460.1	LOC118407887	Insulin-like peptide
Echinodermata	Acanthaster planci	LOC110973101	NW_019091362.1	8	3980905	4008097	-1	XP_022079304.1	XM_022223612.1	ILP7	Probable insulin-like peptide 7
Echinodermata	Acanthaster planci	LOC110989162	NW_019091362.1	8	7621573	7629212	1	XP_022109020.1	XM_022253328.1	RGP	Gonad-stimulating substance-like
Echinodermata	Acanthaster planci	LOC110973909	NW_019091366.1	12	3033821	3035942	-1	XR_002597536.1	XR_002597536.1	RLP2	Uncharacterized LOC110973909
Echinodermata	Antedon mediterranea	A Aleotti, 2022						A Aleotti, 2022		RGP	Gonad-stimulating substance-like
Echinodermata	Antedon mediterranea	A Aleotti, 2022						A Aleotti, 2022		ILP7	Insulin
Echinodermata	Antedon mediterranea	A Aleotti, 2022						A Aleotti, 2022		BBX	Bombyxin
Echinodermata	Apostichopus japonicus							AWU78780.1	MF401996.2		Insulin-like precursor
Echinodermata	Asterias rubens	LOC117291714	NC_047067.1	6	313536	346614	1	XP_033629466.1	XM_033773575.1	ILP7	Probable insulin-like peptide 7
Echinodermata	Asterias rubens	LOC117291581	NC_047067.1	6	19545404	19573081	-1	XP_033629286.1	XM_033773395.1	IGF1	Insulin-like peptide
Echinodermata	Asterias rubens	LOC117291148	NC_047067.1	6	19593700	19618680	-1	XP_033628588.1	XM_033772697.1	IGF2	Insulin-like peptide
Echinodermata	Asterias rubens	LOC117291789	NC_047067.1	6	19970600	19983703	-1	XP_033629591.1	XM_033773700.1	RGP	Gonad-stimulating substance-like
Echinodermata	Asterias rubens	LOC117295119	NC_047070.1	9	8979626	8983803	-1	XP_033633574.1	XM_033777683.1	RLP2	Gonad-stimulating substance-like
Echinodermata	Holothuria scabra	S suwansa-ard, 2018						S suwansa-ard, 2018
Echinodermata	Marthasterias glacialis							OU452231.1		RGP2	OU452223.1(genome assenbly, attached picture)
Echinodermata	Marthasterias glacialis							OU452223.1		RGP1	OU452231.1 (genome assenbly, attached picture)
Echinodermata	Ophionotus victoriae							ASK86259.1	MF155249.1	RGP	relaxin-like gonad-stimulating peptide precursor
Echinodermata	Patiria miniata	LOC119741759	NW_024037072.1	5	6692021	6724889	1	XP_038073570.1	XM_038217642.1	ILP7	probable insulin-like peptide 7
Echinodermata	Patiria miniata	LOC119722680	NW_024037054.1	16	3219471	3250246	-1	XP_038048854.1	XM_038192926.1	RGP1	gonad-stimulating substance
Echinodermata	Patiria miniata							BDX53187.1	LC757026.1	RGP2	relaxin-like peptide 2
Echinodermata	Strongylocentrotus purpuratus	LOC115918726	NW_022145602.1	17	1896231	1899941	1	XP_030843954.1	XM_030988094.1		uncharacterized LOC115918726
Echinodermata	Strongylocentrotus purpuratus	LOC105440517	NW_022145602.1	17	8383553	8402790	1	XP_011669070.1	XM_011670768.2	RLP	uncharacterized LOC105440517
Echinodermata	Strongylocentrotus purpuratus	LOC752400	NW_022145551.1	844	2350577	2377499	1	XP_001175486.2	XM_001175486.4		uncharacterized LOC752400
Echinodermata	Strongylocentrotus purpuratus	LOC115918240	NW_022145551.1	844	2408623	2419088	-1	XP_030846844.1	XM_030990984.1		insulin-like growth factor I
Echinodermata	Strongylocentrotus purpuratus	mRNA00024493	GHFM01024493.1		424	915	1	GHFM01024493.1	MOS31935.1	ILP7	putative insulin-like peptide 7
Hemichordata	Saccoglossus kowalevskii	LOC102807437	NW_003120922.1	15911	375123	401388	1	XP_006815146.1	XM_006815083.1	BBX	bombyxin-related peptide B-like
Hemichordata	Saccoglossus kowalevskii	LOC102807686	NW_003120922.1	15911	465125	468828	1	XP_006815148.1	XM_006815085.1		uncharacterized LOC102807686
Hemichordata	Saccoglossus kowalevskii	LOC100313638	NW_003120922.1	15911	517458	529233	1	NP_001161571.1	NM_001168099.1	IGF	insulin-like protein growth factor
Hemichordata	Saccoglossus kowalevskii	LOC102808381	NW_003120922.1	15911	548211	575151	1	XP_006815151.1	XM_006815088.1	ILP7	probable insulin-like peptide 7-like
Hemichordata	Saccoglossus kowalevskii	LOC100375961	NW_003120922.1	15911	593722	598242	1	XP_006815152.1	XM_006815089.1	ILP7	probable insulin-like peptide 7-like
Mollusca	Aplysia californica	LOC101847921	NW_004797281.1	11	1411177	1449040	-1	XP_005090025.1	XM_005089968.3	ILP7	Uncharacterized LOC101847921
Mollusca	Aplysia californica	LOC100533266	NW_004797437.1	167	491776	503479	1	NP_001191503.1	NM_001204574.1	LOC100533266	Insulin-like peptide precursor II
Mollusca	Aplysia californica	LOC100533412	NW_004797669.1	399	133756	139697	-1	NP_001191624.1	NM_001204695.1	LOC100533412	Insulin-like 0
Mollusca	Aplysia californica	100533403	NW_004798128.1	858	111551	178524	1	NP_001191615.1	NM_001204686.1	PIN	Insulin precursor
Mollusca	Crassostrea gigas	LOC105347687	NC_047563.1	5	7331426	7336129	-1	XP_011455161.2	XM_011456859.3	ILP	insulin-like peptide
Mollusca	Crassostrea gigas	LOC117691512	NC_047563.1	5	7344921	7349153	-1	XP_034333619.1	XM_034477728.1	LOC117691512	Uncharacterized LOC117691512
Mollusca	Crassostrea gigas	LOC105333726	NC_047563.1	5	43977255	43982587	-1	XP_011435161.3	XM_011436859.4	ILP7	probable insulin-like peptide 7
Mollusca	Crassostrea gigas	LOC105319754	NC_047563.1	5	58391057	58399027	-1	XP_034330926.1	XM_034475035.1	LOC105319754	molluscan insulin-related peptide 3-like
Mollusca	Crassostrea gigas	LOC105319755	NC_047563.1	5	58427638	58431584	1	XP_011415724.1	XM_011417422.3	LOC105319755	Con-Ins Im2
Mollusca	Gigantopelta aegis	LOC121372018	NC_054702.1	4	31217030	31252338	1	XP_041354191.1	XM_041498257.1	LOC121372018	Con-Ins Im2-like
Mollusca	Gigantopelta aegis	LOC121372457	NC_054702.1	4	32026841	32034771	1	XP_041354701.1	XM_041498767.1	ILP7	Probable insulin-like peptide 7
Mollusca	Gigantopelta aegis	LOC121372081	NC_054702.1	4	32057455	32061749	-1	XP_041354277.1	XM_041498343.1	ILP7	Probable insulin-like peptide 7
Mollusca	Gigantopelta aegis	LOC121370391	NC_054702.1	4	32082877	32101254	-1	XP_041351515.1	XM_041495581.1	ILP7	Probable insulin-like peptide 7
Mollusca	Gigantopelta aegis	LOC121370797	NC_054702.1	4	56838733	56854658	-1	XP_041352205.1	XM_041496271.1	ILP7	Uncharacterized LOC121370797
Mollusca	Gigantopelta aegis	LOC121372144	NC_054702.1	4	59359877	59375181	-1	XP_041354347.1	XM_041498413.1	ILP7	Probable insulin-like peptide 7
Mollusca	Gigantopelta aegis	LOC121369741	NC_054702.1	4	69647228	69664969	1	XP_041350732.1	XM_041494798.1	LOC121369741	Con-Ins Im2-like
Mollusca	Gigantopelta aegis	LOC121375753	NC_054704.1	6	81169918	81181990	-1	XP_041359302.1	XM_041503368.1	ILP7	Uncharacterized LOC121375753
Mollusca	Mactromeris polynyma	ENSJSYG00000007092.1	JASFXZ010000052.1		639971	640697	-1	ENSJSYP00000011146.1	ENSJSYT00000011322.1
Mollusca	Mactromeris polynyma	ENSJSYG00000007092.1	JASFXZ010000052.1		639971	641061	-1	ENSJSYP00000011152.1	ENSJSYT00000011328.1
Mollusca	Mactromeris polynyma	ENSJSYG00000009511.1	JASFXZ010000004.1		31293368	31294111	1	ENSJSYP00000015014.1	ENSJSYT00000015245.1
Mollusca	Mactromeris polynyma	ENSJSYG00000009511.1	JASFXZ010000004.1		31293400	31294111	1	ENSJSYP00000015005.1	ENSJSYT00000015236.1
Mollusca	Mytilus edulis	ENSYISG00000079030.1	CM034351.1	3	110082893	110096112	-1	ENSYISP00000086983.1	ENSYIST00000138094.1	ILPa
Mollusca	Mytilus edulis	ENSYISG00000079126.1	CM034351.1	3	110173729	110203160	-1	ENSYISP00000087126.1	ENSYIST00000138271.1	ILPc
Mollusca	Mytilus edulis	ENSYISG00000080553.1	CM034351.1	3	110297059	110319664	-1	ENSYISP00000088849.1	ENSYIST00000140722.1	ILPb
Mollusca	Mytilus edulis	ENSYISG00000034258.1	CM034353.1	5	58975211	58980056	1	ENSYISP00000037201.1	ENSYIST00000060165.1
Mollusca	Mytilus edulis	ENSYISG00000034258.1	CM034353.1	5	58975211	58980056	1	ENSYISP00000037207.1	ENSYIST00000060175.1
Mollusca	Mytilus edulis	ENSYISG00000034258.1	CM034353.1	5	58975211	58981423	1	ENSYISP00000037211.1	ENSYIST00000060182.1
Mollusca	Mytilus edulis	ENSYISG00000025622.1	CM034357.1	9	38262553	38267001	1	ENSYISP00000029325.1	ENSYIST00000045063.1
Mollusca	Mytilus edulis	ENSYISG00000025622.1	CM034357.1	9	38265823	38267866	1	ENSYISP00000029314.1	ENSYIST00000045049.1
Mollusca	Mytilus edulis	ENSYISG00000026666.1	CM034357.1	9	38297743	38301743	1	ENSYISP00000030592.1	ENSYIST00000047103.1
Mollusca	Mytilus edulis	ENSYISG00000026922.1	CM034357.1	9	38334724	38347002	-1	ENSYISP00000030815.1	ENSYIST00000047545.1
Mollusca	Mytilus edulis	ENSYISG00000026922.1	CM034357.1	9	38334724	38346332	-1	ENSYISP00000030819.1	ENSYIST00000047553.1
Mollusca	Mytilus edulis	ENSYISG00000028083.1	CM034357.1	9	63890839	63897849	-1	ENSYISP00000031432.1	ENSYIST00000049482.1
Mollusca	Octopus bimaculoides	LOC106878236	NC_068982.1	2	155058261	155125485	-1	XP_014782891.1	XM_014927405.1	ILP7	probable insulin-like peptide 7
Mollusca	Octopus bimaculoides	LOC106869569	NC_068999.1	19	5634031	5750155	1	XP_014770853.1	XM_014915367.1	RLP	uncharacterized LOC106869569
Mollusca	Pecten maximus	LOC117326888	NC_047019.1	5	3722375	3736443	1	XP_033739577.1	XM_033883686.1		insulin-like growth factor II
Mollusca	Sepioteuthis lessoniana	ENSUKOG00000000435.1	OY757917.1	14	25908119	25953042	1	ENSUKOP00000000666.1	ENSUKOT00000000666.1	RLP
Mollusca	Sepioteuthis lessoniana	ENSUKOG00000006381.1	OY757921.1	18	50310767	50312027	1	ENSUKOP00000010675.1	ENSUKOT00000010675.1
Mollusca	Sepioteuthis lessoniana	ENSUKOG00000006381.1	OY757921.1	18	50310767	50312027	1	ENSUKOP00000010679.1	ENSUKOT00000010679.1
Mollusca	Sepioteuthis lessoniana	ENSUKOG00000006381.1	OY757921.1	18	50310767	50312027	1	ENSUKOP00000010689.1	ENSUKOT00000010688.1
Mollusca	Sepioteuthis lessoniana	ENSUKOG00000006381.1	OY757921.1	18	50310767	50312027	1	ENSUKOP00000010704.1	ENSUKOT00000010702.1
Nematoda	Caenorhabditis elegans	172600	NC_003279.8	I	8147427	8149651	1	NP_001379200.1	NM_001392642.1	INS18	INSulin related
Nematoda	Caenorhabditis elegans	3565850	NC_003279.8	I	14018799	14019759	1	NP_001021846.1	NM_001026675.3	INS29	INSulin related
Nematoda	Caenorhabditis elegans	3565916	NC_003279.8	I	14020361	14021312	1	NP_001021849.1	NM_001026678.2	INS25	INSulin related
Nematoda	Caenorhabditis elegans	259408	NC_003279.8	I	14027236	14027588	1	NP_001021847.1	NM_001026676.2	INS27	INSulin related
Nematoda	Caenorhabditis elegans	173266	NC_003279.8	I	14031147	14031667	-1	NP_493443.2	NM_061042.6	INS24	INSulin related
Nematoda	Caenorhabditis elegans	3565612	NC_003280.10	II	3126037	3126441	-1	NP_001022339.1	NM_001027168.2	INS19	INSulin related
Nematoda	Caenorhabditis elegans	189403	NC_003280.10	II	3802959	3803319	-1	NP_494655.1	NM_062254.3	INS32	INSulin related
Nematoda	Caenorhabditis elegans	3565351	NC_003280.10	II	5544512	5544864	-1	NP_001021962.1	NM_001026791.3	INS13	INSulin related
Nematoda	Caenorhabditis elegans	3565721	NC_003280.10	II	5554617	5555361	1	NP_001021963.1	NM_001026792.6	INS12	INSulin related
Nematoda	Caenorhabditis elegans	191217	NC_003280.10	II	5988524	5989426	1	NP_495194.1	NM_062793.2	INS2	putative insulin-like peptide beta-type 2
Nematoda	Caenorhabditis elegans	191684	NC_003280.10	II	5990099	5990768	-1	NP_495195.1	NM_062794.9	INS3	putative insulin-like peptide beta-type 3
Nematoda	Caenorhabditis elegans	191685	NC_003280.10	II	5996366	5997008	1	NP_495196.1	NM_062795.2	INS4	putative insulin-like peptide beta-type 1
Nematoda	Caenorhabditis elegans	191687	NC_003280.10	II	6000436	6001009	1	NP_495198.1	NM_062797.3	INS6	putative insulin-like peptide beta-type 5
Nematoda	Caenorhabditis elegans	175585	NC_003281.10	III	4476918	4477572	-1	NP_497911.1	NM_065510.8	INS17	Insulin-like peptide 17
Nematoda	Caenorhabditis elegans	191690	NC_003281.10	III	10026289	10026686	1	NP_499223.1	NM_066822.5	INS22	putative insulin-like peptide alpha-type 2
Nematoda	Caenorhabditis elegans	191691	NC_003281.10	III	10028247	10028697	1	NP_499224.1	NM_066823.2	INS23	putative insulin-like peptide alpha-type 3
Nematoda	Caenorhabditis elegans	3565985	NC_003282.8	IV	9680337	9680941	-1	NP_001255416.1	NM_001268487.3	INS8	INSulin related
Nematoda	Caenorhabditis elegans	191688	NC_003282.8	IV	9682011	9682845	-1	NP_001255417.1	NM_001268488.3	INS7	Insulin-like peptide 7;putative insulin-like peptide beta-type 4
Nematoda	Caenorhabditis elegans	177936	NC_003282.8	IV	10436701	10438412	1	NP_501926.1	NM_069525.6	INS1	Insulin-like domain-containing protein
Nematoda	Caenorhabditis elegans	191014	NC_003283.11	V	19815133	19816442	1	NP_507840.1	NM_075439.4	DAF28	Uncharacterized protein
Nematoda	Haemonchus contortus	HCON_00193020-00001	LS997562.1	1	28907082	28933426	-1	HCON_00193020-00001	HCON_00193020-00001	INS18	INSulin related
Nematoda	Haemonchus contortus	HCON_00036580-00001	LS997563.1	2	4326073	4326631	1	HCON_00036580-00001	HCON_00036580-00001	INS12	INSulin related
Nematoda	Haemonchus contortus	HCON_00055120-00001	LS997563.1	2	31888241	31890422	-1	HCON_00055120-00001	HCON_00055120-00001		INSulin related
Nematoda	Haemonchus contortus	HCON_00077100-00001	LS997564.1	3	16589927	16590809	-1	HCON_00077100-00001	HCON_00077100-00001	INS17	INSulin related
Nematoda	Haemonchus contortus	HCON_00111780-00001	LS997565.1	4	20955064	20963136	-1	HCON_00111780-00001	HCON_00111780-00001		INSulin related
Nematoda	Haemonchus contortus	HCON_00184620-00001	LS997567.1	X	35549878	35554073	-1	HCON_00184620-00001	HCON_00184620-00001		INSulin related
Nemertea	Lineus longissimus	ENSLLNG00015000143.1	OU342992.1	1	2486784	2489703	-1	ENSLLNP00015000174.1	ENSLLNT00015000216.1		INSulin related
Nemertea	Lineus longissimus	ENSLLNG00015000143.1	OU342992.1	1	2486784	2488124	-1	ENSLLNP00015000171.1	ENSLLNT00015000213.1		INSulin related
Nemertea	Lineus longissimus	ENSLLNG00015019117.1	OU342996.1	5	3555033	3561860	1	ENSLLNP00015027413.1	ENSLLNT00015031376.1	ILP7	INSulin related
Nemertea	Lineus longissimus	ENSLLNG00015019117.1	OU342996.1	5	3559421	3560501	1	ENSLLNP00015027406.1	ENSLLNT00015031369.1	ILP7	INSulin related
Nemertea	Lineus longissimus	ENSLLNG00015018337.1	OU342996.1	5	4526070	4526705	-1	ENSLLNP00015026448.1	ENSLLNT00015030153.1	RLP	INSulin related
Nemertea	Lineus longissimus	ENSLLNG00015019166.1	OU342996.1	5	10675101	10681069	-1	ENSLLNP00015027496.1	ENSLLNT00015031462.1		INSulin related
Nemertea	Lineus longissimus	ENSLLNG00015016140.1	OU342996.1	5	22264220	22273537	1	ENSLLNP00015023148.1	ENSLLNT00015026515.1		INSulin related
Nemertea	Lineus longissimus	ENSLLNG00015016140.1	OU342996.1	5	22272279	22273537	1	ENSLLNP00015023142.1	ENSLLNT00015026510.1		INSulin related
Platyhelminthes	Schmidtea mediterranea	SMESG000019043	NNSW01000016.1	16	4301991	4302274	-1	SMEST019043001	SMEST019043001	ILP
Priapulida	Priapulus caudatus	LOC106807820	NW_014577296.1	235	58885	67253	-1	XP_014665770.1	XM_014810284.1		insulin-like peptide
Priapulida	Priapulus caudatus	LOC106810466	NW_014577504.1	443	225689	229764	1	XP_014669329.1	XM_014813843.1		uncharacterized LOC106810466
Priapulida	Priapulus caudatus	LOC106810835	NW_014577538.1	477	130396	133791	-1	XP_014669779.1	XM_014814293.1	ILP7	probable insulin-like peptide 7
Rotifera	Rotaria socialis	FME351_LOCUS6199	CAJNYU010000512.1	512	224765	225430	-1	CAF3369504.1	CAJNYU010000512.1
Rotifera	Rotaria socialis	FME351_LOCUS6200	CAJNYU010000512.1	512	227673	228319	-1	CAF3369513.1	CAJNYU010000512.1
Rotifera	Rotaria socialis	FME351_LOCUS10703	CAJNYU010001185.1	1185	19470	19841	1	CAF3418721.1	CAJNYU010001185.1
Rotifera	Rotaria socialis	FME351_LOCUS12075	CAJNYU010001435.1	1435	56847	57342	-1	CAF3434442.1	CAJNYU010001435.1
Rotifera	Rotaria socialis	FME351_LOCUS16161	CAJNYU010001987.1	1987	83080	83504	-1	CAF3491048.1	CAJNYU010001987.1
Rotifera	Rotaria socialis	FME351_LOCUS27130	CAJNYU010003668.1	3668	20874	21242	-1	CAF3692119.1	CAJNYU010003668.1
Rotifera	Rotaria socialis	FME351_LOCUS28586	CAJNYU010003938.1	3938	8202	8603	1	CAF3713803.1	CAJNYU010003938.1
Tardigrada	Hypsibius exemplaris	BV898_06627.1	MTYJ01000040.1	40	427838	429454	1	OQV19397.1	MTYJ01000040.1	BV898_06627	Hypothetical protein BV898_06627
Tardigrada	Paramacrobiotus metropolita	LOC129587716	NW_026570222.1	2	187113	189976	-1	XP_055337560.1	XM_055481585.1		uncharacterized LOC129587716
Tardigrada	Paramacrobiotus metropolita	LOC129586336	NW_026570240.1	20	1095525	1097554	-1	XP_055335492.1	XM_055479517.1		insulin-like growth factor
Tardigrada	Paramacrobiotus metropolita	LOC129586399	NW_026570240.1	20	1223452	1224692	-1	XP_055335600.1	XM_055479625.1		uncharacterized LOC129586399
Tardigrada	Paramacrobiotus metropolita	LOC129586619	NW_026570241.1	21	680497	682043	-1	XP_055335921.1	XM_055479946.1	ILP	uncharacterized LOC129586619
Tardigrada	Paramacrobiotus metropolita	LOC129586619	NW_026570241.1	21	680497	681845	-1	XP_055335922.1	XM_055479947.1	ILP	uncharacterized LOC129586619
Vertebrata	Homo sapiens	10022	NC_000001.11	1	66797740	66801276	-1	AAD29686.1	AF133816.2	INSL5	Insulin-like 5
Vertebrata	Homo sapiens	11172	NC_000009.12	9	4991976	5185639	-1	NP_009110.2	NM_007179.3	INSL6	Insulin-like 6
Vertebrata	Homo sapiens	3641	NC_000009.12	9	5231419	5235304	1	NP_002186.1	NM_002195.2	INSL4	Insulin-like 4
Vertebrata	Homo sapiens	6019	NC_000009.12	9	5299864	5339326	-1	NP_604390.1	NM_134441.3	RLN2	Relaxin 2
Vertebrata	Homo sapiens	6013	NC_000009.12	9	5334930	5340916	-1	NP_008842.1	NM_006911.4	RLN1	Relaxin 1
Vertebrata	Homo sapiens	3630	NC_000011.10	11	2159779	2161209	-1	ABI63346.1	DQ778082.1	INS	Insulin
Vertebrata	Homo sapiens	G5576_004944	NC_000011.10	11	2199920	2200156	-1	KAI4069443.1	KAI4069443.1	IGF2	Insulin like growth factor 2
Vertebrata	Homo sapiens	3479	NC_000012.12	12	102395874	102481839	-1	NP_001104753.1	NM_001111283.3	IGF1	Insulin like growth factor 1
Vertebrata	Homo sapiens	117579	NC_000019.10	19	14028148	14031551	1	NP_543140.1	NM_080864.4	RLN3	Relaxin 3
Vertebrata	Homo sapiens	3640	NC_000019.10	19	17816512	17821519	-1	NP_005534.2	NM_005543.4	INSL3	Insulin-like 3
Vertebrata	Lepisosteus oculatus	102687267	NC_090698.1	3	33435888	33439517	-1	XP_015192667.1	XM_015337181.1	RLN1	Relaxin 1
Vertebrata	Lepisosteus oculatus	107076841	NC_090700.1	5	36743449	36750940	1	XP_015198032.2	XM_015342546.2	IGF3	Insulin like growth factor 3
Vertebrata	Lepisosteus oculatus	102695600	NC_090704.1	9	13542553	13544651	1	XP_006634990.1	XM_006634927.3	INSL5a	Insulin-like 5a
Vertebrata	Lepisosteus oculatus	102695073	NC_090706.1	11	30536344	30582249	-1	XP_006631777.3	XM_006631714.3	LOC102695073	Insulin-like
Vertebrata	Lepisosteus oculatus	102684037	NC_090716.1	21	12950132	12958815	-1	XP_006642516.3	XM_006642453.3	IGF2b	Insulin-like growth factor 2b
Vertebrata	Lepisosteus oculatus	102687514	NC_090724.1	29	4416779	4419109	1	XP_006640027.2	XM_006639964.3	INSL3	Insulin-like 3 (Leydig cell)
Vertebrata	Petromyzon marinus	LOC116943509	NC_046069.1	1	13148277	13158813	-1	XP_032812283.1	XM_032956392.1	RLN3	relaxin-3-like
Vertebrata	Petromyzon marinus	LOC116943826	NC_046069.1	1	22754933	22758992	-1	XP_032812951.1	XM_032957060.1	RLN3	relaxin-3-like
Vertebrata	Petromyzon marinus	LOC116951828	NC_046112.1	44	10890369	10900970	-1	XP_032826484.1	XM_032970593.1	RLN3	relaxin-3-like
Vertebrata	Xenopus tropicalis	100145369	NC_030677.2	1	111367456	111373464	1	XP_031751212.1	XM_031895352.1	RFLCII	relaxin family locus C type II
Vertebrata	Xenopus tropicalis	779943	NC_030677.2	1	127126263	127129830	1	ACA13589.1	EU437458.1	RFLB	relaxin family locus B
Vertebrata	Xenopus tropicalis	100101698	NC_030679.2	3	141071026	141074500	-1	XP_012808933.1	XM_012953479.3	RLN3	relaxin 3
Vertebrata	Xenopus tropicalis	100101718	NC_030680.2	4	22179798	22185073	-1	NP_001093706.1	NM_001100236.1	INS	Insulin
Vertebrata	Xenopus tropicalis	101732987	NC_030680.2	4	83800483	83804391	1	XP_004914375.2	XM_004914318.4	INSL5	insulin like 5
