# Supplementary material for: Receptor deorphanization in starfish reveals the evolution of relaxin signaling as a regulator of reproduction
Source: BMC Biol. 2025 Feb 25;23:59. doi: 10.1186/s12915-025-02158-2 (PMC11863921; doi:10.1186/s12915-025-02158-2)
Supplement: Supplementary file 12 — Additional file 12. Dataset S5. Accession numbers for receptor sequences used for the CLANS and phylogenetic tree shown in Additional file 3: Fig. S3 and Fig. 3, respectively. [file 12915_2025_2158_MOESM12_ESM.xlsx]

## Sheet: Receptors
Phylum	Species	Gene ID	Chromosome/Scaffold ID	Chromosome/scaffold number	start	end	direction	Protein ID	Transcript ID	Gene symbol	Protein annotated name
Annelida	Erpobdella octoculata	ENSXTLG00000006172.1	OZ022239.1	2	8840421	8842447	-1	ENSXTLP00000008413.1	ENSXTLT00000008413.1	LGR3	Uncharacterized protein
Annelida	Lamellibrachia columna	ENSZWYG00000010757.1	OY759262.1	2	66972299	66975324	1	ENSZWYP00000015831.1	ENSZWYT00000015831.1	ThyrostimulinR	Uncharacterized protein
Annelida	Lamellibrachia columna	ENSZWYG00000012341.1	OY759263.1	3	39786368	39886496	1	ENSZWYP00000018183.1	ENSZWYT00000018183.1	GRL101	LDL receptor related protein 4
Annelida	Lamellibrachia columna	ENSZWYG00000016590.1	OY759266.1	6	35858239	35864880	-1	ENSZWYP00000024413.1	ENSZWYT00000024413.1	GRL101	Uncharacterized protein
Annelida	Lamellibrachia columna	ENSZWYG00000018261.1	OY759266.1	6	36032106	36037978	1	ENSZWYP00000026936.1	ENSZWYT00000026936.1	GRL101	Uncharacterized protein
Annelida	Lamellibrachia columna	ENSZWYG00000018541.1	OY759266.1	6	36144924	36165077	-1	ENSZWYP00000027372.1	ENSZWYT00000027372.1	GRL101	Uncharacterized protein
Annelida	Lamellibrachia columna	ENSZWYG00000006809.1	OY759274.1	14	19575998	19597133	-1	ENSZWYP00000009957.1	ENSZWYT00000009957.1	LGR3	Uncharacterized protein
Annelida	Lumbricus terrestris	ENSVPPG00000023737.1	OX457041.1	6	18384503	18397702	1	ENSVPPP00000029922.1	ENSVPPT00000032808.1	LGR3	Uncharacterized protein
Annelida	Lumbricus terrestris	ENSVPPG00000027396.1	OX457042.1	7	19939290	19942051	-1	ENSVPPP00000034408.1	ENSVPPT00000037813.1	GRL101	Uncharacterized protein
Annelida	Lumbricus terrestris	ENSVPPG00000008388.1	OX457049.1	14	20403296	20408208	-1	ENSVPPP00000010582.1	ENSVPPT00000011608.1	GRL101	Uncharacterized protein
Annelida	Lumbricus terrestris	ENSVPPG00000008388.1	OX457049.1	14	20405720	20407846	-1	ENSVPPP00000010572.1	ENSVPPT00000011597.1	GRL101	Uncharacterized protein
Annelida	Oasisia sp.	ENSJPOG00000012733.1	OZ024855.1	2	36570536	36646342	1	ENSJPOP00000016059.1	ENSJPOT00000019340.1	GRL101	Uncharacterized protein
Annelida	Oasisia sp.	ENSJPOG00000027486.1	OZ024856.1	3	3907227	3976139	-1	ENSJPOP00000033784.1	ENSJPOT00000041496.1	ThyrostimulinR	follicle stimulating hormone receptor
Annelida	Oasisia sp.	ENSJPOG00000012114.1	OZ024857.1	4	55029399	55047717	-1	ENSJPOP00000015230.1	ENSJPOT00000018376.1	BursiconR	Uncharacterized protein
Annelida	Oasisia sp.	ENSJPOG00000002629.1	OZ024858.1	5	3035501	3042660	-1	ENSJPOP00000003613.1	ENSJPOT00000004140.1	GRL101	adhesion G protein-coupled receptor G1
Annelida	Oasisia sp.	ENSJPOG00000002629.1	OZ024858.1	5	3036456	3042660	-1	ENSJPOP00000003584.1	ENSJPOT00000004110.1	GRL101	adhesion G protein-coupled receptor G1
Annelida	Oasisia sp.	ENSJPOG00000030072.1	OZ024860.1	7	27499541	27525440	-1	ENSJPOP00000036598.1	ENSJPOT00000045303.1	LGR3	Uncharacterized protein
Annelida	Owenia fusiformis	OFUS_LOCUS3750	CAIIXF010000002.1	2	17103972	17149326	-1	CAC9499456.1	OFUS_LOCUS3750_t1	LGR4	relaxin family peptide receptor 1
Annelida	Owenia fusiformis	OFUS_LOCUS4851	CAIIXF010000003.1	3	772179	778176	1	CAC9516110.1	OFUS_LOCUS4851_t1	GRL101	Uncharacterized protein
Annelida	Owenia fusiformis	OFUS_LOCUS4852	CAIIXF010000003.1	3	954160	966893	1	CAC9516122.1	OFUS_LOCUS4852_t1	GRL101	Uncharacterized protein
Annelida	Owenia fusiformis	OFUS_LOCUS5075	CAIIXF010000003.1	3	4079074	4081914	1	CAC9519144.1	OFUS_LOCUS5075_t1	GRL101	Uncharacterized protein
Annelida	Owenia fusiformis	OFUS_LOCUS5853	CAIIXF010000003.1	3	17536584	17539938	-1	CAC9531866.1	OFUS_LOCUS5853_t1	GRL101	Uncharacterized protein
Annelida	Owenia fusiformis	OFUS_LOCUS6555	CAIIXF010000003.1	3	29484435	29509175	1	CAC9542639.1	OFUS_LOCUS6555-2	LGR3	Uncharacterized protein
Annelida	Owenia fusiformis	OFUS_LOCUS7108	CAIIXF010000004.1	4	112607	115239	-1	CAC9549390.1	OFUS_LOCUS7108_t1	GRL101	Uncharacterized protein
Annelida	Owenia fusiformis	OFUS_LOCUS7109	CAIIXF010000004.1	4	173157	184814	-1	CAC9549398.1	OFUS_LOCUS7109_t1	GRL101	relaxin family peptide receptor 1
Annelida	Owenia fusiformis	OFUS_LOCUS8208	CAIIXF010000004.1	4	19738688	19746040	-1	CAC9555884.1	OFUS_LOCUS8208_t1	GRL101	Uncharacterized protein
Annelida	Owenia fusiformis	OFUS_LOCUS8772	CAIIXF010000004.1	4	28360822	28363434	1	CAC9559688.1	OFUS_LOCUS8772_t1	GRL101	relaxin family peptide receptor 1
Annelida	Owenia fusiformis	OFUS_LOCUS8776	CAIIXF010000004.1	4	28460425	28464779	1	CAC9559720.1	OFUS_LOCUS8776_t1	GRL101	relaxin family peptide receptor 1
Annelida	Owenia fusiformis	OFUS_LOCUS8777	CAIIXF010000004.1	4	28497836	28500255	1	CAC9559728.1	OFUS_LOCUS8777_t1	GRL101	relaxin family peptide receptor 1
Annelida	Owenia fusiformis	OFUS_LOCUS8778	CAIIXF010000004.1	4	28524574	28531411	1	CAC9559737.1	OFUS_LOCUS8778_t1	GRL101	Uncharacterized protein
Annelida	Owenia fusiformis	OFUS_LOCUS10667	CAIIXF010000006.1	6	1866006	1876450	-1	CAC9577795.1	OFUS_LOCUS10667_t1	GRL101	Uncharacterized protein
Annelida	Owenia fusiformis	OFUS_LOCUS22335	CAIIXF010000013.1	13	16936668	17035004	1	CAC9665286.1	OFUS_LOCUS22335_t1	BursiconR	Uncharacterized protein
Annelida	Owenia fusiformis	OFUS_LOCUS23723	CAIIXF010000015.1	15	2093587	2139296	1	CAC9666882.1	OFUS_LOCUS23723_t1	ThyrostimulinR	Uncharacterized protein
Annelida	Owenia fusiformis	OFUS_LOCUS28385	CAIIXF010000021.1	21	395559	450703	1	CAC9671932.1	OFUS_LOCUS28385_t1	GRL101	Uncharacterized protein
Annelida	Owenia fusiformis							OFUSG15669.1		GRL101
Annelida	Owenia fusiformis							OFUSG15670.1		GRL101
Annelida	Owenia fusiformis							OFUSG22685.1		GRL101
Annelida	Owenia fusiformis							OFUSG14324.1		GRL101
Arthropoda	Bombus impatiens	ENSBIMG00000006272.1	JH158269.1		938793	945950	-1	ENSBIMP00000008258.1	ENSBIMT00000017480.1	LGR3	Uncharacterized protein
Arthropoda	Bombus impatiens	ENSBIMG00000006272.1	JH158269.1		938793	945950	-1	ENSBIMP00000008259.1	ENSBIMT00000017480.1	LGR3	Uncharacterized protein
Arthropoda	Bombus impatiens	ENSBIMG00000001041.1	JH158382.1		969913	976380	-1	ENSBIMP00000026557.1	ENSBIMT00000006776.1	BursiconR	lutropin-choriogonadotropic hormone receptor
Arthropoda	Bombus impatiens	ENSBIMG00000001041.1	JH158382.1		969913	976380	-1	ENSBIMP00000026558.1	ENSBIMT00000006776.1	BursiconR	lutropin-choriogonadotropic hormone receptor
Arthropoda	Centruroides sculpturatus	LOC111619306	NW_019384418.1	46	1015492	1046711	-1	XP_023216776.1	XM_023361008.1	GRL101	Uncharacterized LOC111619306
Arthropoda	Centruroides sculpturatus	LOC111634507	NW_019384342.1	75	293176	408986	1	XP_023235072.1	XM_023379304.1	ThyrostimulinR	lutropin-choriogonadotropic hormone receptor-like
Arthropoda	Centruroides sculpturatus	LOC111623242	NW_019384536.1	262	83072	90253	-1	XP_023221503.1	XM_023365735.1	BursiconR	follicle-stimulating hormone receptor-like
Arthropoda	Centruroides sculpturatus	LOC111623378	NW_019384541.1	279	200637	217792	-1	XP_023221697.1	XM_023365929.1	BursiconR	follicle-stimulating hormone receptor-like
Arthropoda	Centruroides sculpturatus	LOC111629996	NW_019384824.1	656	177223	182447	1	XP_023229757.1	XM_023373989.1	LGR3a	relaxin receptor 1-like
Arthropoda	Centruroides sculpturatus	LOC111635733	NW_019385173.1	879	35395	46263	-1	XP_023236565.1	XM_023380797.1	LGR4c	relaxin receptor 1-like
Arthropoda	Centruroides sculpturatus	LOC111635711	NW_019385171.1	1028	274465	308338	-1	XP_023236525.1	XM_023380757.1	LGR3b	relaxin receptor 1-like
Arthropoda	Centruroides sculpturatus	LOC111638019	NW_019385354.1	1061	64100	94117	-1	XP_023239409.1	XM_023383641.1	LGR4a	relaxin receptor 1-like
Arthropoda	Dascillus cervinus	ENSIJZG00000013796.1	OX458318.1	3	4697072	4720392	-1	ENSIJZP00000019071.1	ENSIJZT00000020436.1	ThyrostimulinR	Uncharacterized protein
Arthropoda	Dascillus cervinus	ENSIJZG00000014260.1	OX458318.1	3	22442334	22504102	1	ENSIJZP00000019702.1	ENSIJZT00000021116.1	ThyrostimulinR	relaxin family peptide receptor 1
Arthropoda	Dascillus cervinus	ENSIJZG00000002165.1	OX458320.1	5	31502497	31514193	-1	ENSIJZP00000002887.1	ENSIJZT00000003194.1	LGR4	Uncharacterized protein
Arthropoda	Dascillus cervinus	ENSIJZG00000000672.1	OX458321.1	6	25259745	25286846	1	ENSIJZP00000000908.1	ENSIJZT00000001015.1	BursiconR	Uncharacterized protein
Arthropoda	Dascillus cervinus	ENSIJZG00000016981.1	OX458323.1	X	5130426	5143722	1	ENSIJZP00000023241.1	ENSIJZT00000025045.1	LGR3	Uncharacterized protein
Arthropoda	Drosophila melanogaster	42133	NT_033777.3	3R	17725777	17733207	1	NP_524393.2	NM_079669.3	LGR1	Leucine-rich repeat-containing G protein-coupled receptor 1
Arthropoda	Drosophila melanogaster	43098	NT_033777.3	3R	25665809	25677214	1	NP_733115.1	NM_170236.2	LGR3	Leucine-rich repeat-containing G protein-coupled receptor 3
Arthropoda	Drosophila melanogaster	5740505	NC_004354.4	X	13161714	13189164	-1	NP_001285192.1	NM_001298263.1	LGR4	Leucine-rich repeat-containing G protein-coupled receptor 4
Arthropoda	Drosophila melanogaster							AAK00808.1	AF274591.1	LGR2	leucine-rich repeat-containing G protein-coupled receptor 2
Arthropoda	Eueides isabella	ENSEISG00000003090.1	CM032395.1	13	11987906	12003108	1	ENSEISP00000004112.1	ENSEIST00000004739.1	ThyrostimulinR	Uncharacterized protein
Arthropoda	Eueides isabella	ENSEISG00000014163.1	CM032408.1	26	18501	74931	1	ENSEISP00000020554.1	ENSEIST00000022667.1	BursiconR	lutropin-choriogonadotropic hormone receptor
Arthropoda	Eueides isabella	ENSEISG00000014163.1	CM032408.1	26	46192	75807	1	ENSEISP00000020547.1	ENSEIST00000022660.1	BursiconR	lutropin-choriogonadotropic hormone receptor
Arthropoda	Euschistus heros	ENSEHRG000016773.1	RCWM01000496.1		196767	244267	1	ENSEHRP000025187.1	ENSEHRT000029156.1	GRL101	Uncharacterized protein
Arthropoda	Euschistus heros	ENSEHRG000003741.1	RCWM01000028.1		2777373	2794343	-1	ENSEHRP000005738.1	ENSEHRT000006546.1	BursiconR	Uncharacterized protein
Arthropoda	Limulus polyphemus	LOC106458757	NW_013665634.1	24	1025120	1060547	-1	XP_022241132.1	XM_022385424.1	BursiconR	leucine-rich repeat-containing G-protein coupled receptor 5-like
Arthropoda	Limulus polyphemus	LOC106460862	NW_013665646.1	36	523117	553803	-1	XP_013776066.1	XM_013920612.1	LGR3b	relaxin receptor 1-like
Arthropoda	Limulus polyphemus	LOC106461145	NW_013665647.1	37	580104	667563	1	XP_022244000.1	XM_022388292.1	BursiconR	leucine-rich repeat-containing G-protein coupled receptor 5-like
Arthropoda	Limulus polyphemus	LOC106478065	NW_013665787.1	177	698991	741996	-1	XP_022237288.1	XM_022381580.1	GRL101	G-protein coupled receptor GRL101-like
Arthropoda	Limulus polyphemus	LOC106459548	NW_013666235.1	625	399444	432171	1	XP_022241761.1	XM_022386053.1	LGR4a	relaxin receptor 2-like
Arthropoda	Limulus polyphemus	LOC106463978	NW_013667142.1	1532	210224	250143	1	XP_022247336.1	XM_022391628.1	LGR3a	relaxin receptor 1-like
Arthropoda	Limulus polyphemus	LOC106464592	NW_013667307.1	1697	154473	187797	1	XP_013780200.1	XM_013924746.2	ThyrostimulinR	lutropin-choriogonadotropic hormone receptor-like
Arthropoda	Limulus polyphemus	LOC106465748	NW_013667647.1	2037	141915	226100	1	XP_022249380.1	XM_022393672.1	GRL101	G-protein coupled receptor GRL101-like
Arthropoda	Limulus polyphemus	LOC106466536	NW_013667903.1	2293	12447	121933	1	XP_022250278.1	XM_022394570.1	BursiconR	leucine-rich repeat-containing G-protein coupled receptor 5-like
Arthropoda	Limulus polyphemus	LOC106468262	NW_013668550.1	2940	13953	44139	-1	XP_013784135.1	XM_013928681.2	BursiconR	leucine-rich repeat-containing G-protein coupled receptor 5A-like
Arthropoda	Limulus polyphemus	LOC111088097	NW_013668725.1	3115	73539	122035	1	XP_022252762.1	XM_022397054.1	LGR4b	relaxin receptor 2-like
Arthropoda	Limulus polyphemus	LOC106471895	NW_013670558.1	4948	3578	54200	-1	XP_022256212.1	XM_022400504.1	LGR4c	relaxin receptor 2-like
Arthropoda	Limulus polyphemus	LOC106472861	NW_013671287.1	5677	37086	53543	1	XP_013788987.1	XM_013933533.2	BursiconR	follicle-stimulating hormone receptor-like
Arthropoda	Zootermopsis nevadensis	LOC110826649	NW_019059645.1	66	226465	370004	-1	KDR22568.1	KK852498.1	GRL101	G-protein coupled receptor GRL101-like
Arthropoda	Zootermopsis nevadensis	110841475	NW_019059628.1	87	739056	758457	-1	XP_021942765.1	XM_022087073.1	LGR3	Leucine-rich repeat-containing G protein-coupled receptor 3
Arthropoda	Zootermopsis nevadensis	LOC110832235	NW_019059952.1	439	241043	356591	1	XP_021924752.1	XM_022069060.1	LGR4	relaxin receptor 2-like
Brachiopoda	Lingula anatina	LOC106178134	NW_019775968.1	8	469723	496761	1	XP_023930118.1	XM_024074350.1	BursiconR	leucine-rich repeat-containing G-protein coupled receptor 5
Brachiopoda	Lingula anatina	LOC106161863	NW_019775391.1	28	866480	897942	-1	XP_013394389.1	XM_013538935.1	ThyrostimulinR	thyrotropin receptor
Brachiopoda	Lingula anatina	LOC106174528	NW_019775513.1	39	650309	671993	1	XP_023932517.1	XM_024076749.1	LGR3	relaxin receptor 2
Brachiopoda	Lingula anatina	LOC106174585	NW_019775483.1	362	312233	318560	1	XP_013411659.1	XM_013556205.1	GRL101	uncharacterized LOC106174585
Brachiopoda	Lingula anatina	LOC106174476	NW_019775584.1	453	74486	86501	1	XP_013411505.1	XM_013556051.1	GRL101	uncharacterized LOC106174476
Brachiopoda	Lingula anatina	LOC106155271	NW_019775952.1	785	121927	127622	-1	XP_013385467.1	XM_013530013.1	GRL101	G-protein coupled receptor GRL101
Brachiopoda	Lingula anatina	LOC106155266	NW_019775952.1	785	140547	145894	1	XP_013385463.1	XM_013530009.1	GRL101	G-protein coupled receptor GRL101
Brachiopoda	Lingula anatina	LOC106160504	NW_019773636.1	1109	41614	43746	1	XP_013392577.1	XM_013537123.1	GRL101	G-protein coupled receptor GRL101-like
Briozoa	Cryptosula pallasana	ENSCIPG00000001894.1		1	19701148	19716689	-1	ENSCIPP00000002732.1	ENSCIPT00000002732.1	ThyrostimulinR	Thyroid stimulating hormone receptor
Cephalochordata	Branchiostoma belcheri	LOC109466582	NW_017803157.1	17	1670083	1689079	1	XP_019619871.1	XM_019764312.1	RXFP2	relaxin receptor 2-like
Cephalochordata	Branchiostoma belcheri	LOC109467744	NW_017803379.1	19	973344	988228	1	XP_019621354.1	XM_019765795.1	RXFP1b	relaxin receptor 1-like
Cephalochordata	Branchiostoma belcheri	LOC109467747	NW_017803379.1	19	1061734	1074918	1	XP_019621357.1	XM_019765798.1	RXFP1c	relaxin receptor 1-like
Cephalochordata	Branchiostoma belcheri	LOC109467854	NW_017803379.1	19	1081273	1105612	1	XP_019621515.1	XM_019765956.1	RXFP1a	relaxin receptor 1-like
Cephalochordata	Branchiostoma belcheri	LOC109471384	NW_017803854.1	25	1717726	1731665	-1	XP_019626232.1	XM_019770673.1	GRL101	G-protein coupled receptor GRL101-like
Cephalochordata	Branchiostoma belcheri	LOC109479026	NW_017804087.1	46	2217603	2222216	1	XP_019636422.1	XM_019780863.1	GRL101	uncharacterized LOC109479026
Cephalochordata	Branchiostoma floridae	LOC118412516	NC_049981.1	3	17704346	17728657	1	XP_035671299.1	XM_035815406.1	RXFP2	relaxin receptor 2-like
Cephalochordata	Branchiostoma floridae	LOC118411905	NC_049981.1	3	26534937	26547608	1	XP_035670290.1	XM_035814397.1	GRL101	G-protein coupled receptor GRL101-like
Cephalochordata	Branchiostoma floridae	LOC118414559	NC_049982.1	4	28026300	28040076	-1	XP_035674564.1	XM_035818671.1	GRL101	G-protein coupled receptor GRL101-like
Cephalochordata	Branchiostoma floridae	LOC118420025	NC_049985.1	7	11913098	11938995	1	XP_035682624.1	XM_035826731.1	RXFP1b	relaxin receptor 1-like
Cephalochordata	Branchiostoma floridae	LOC118419776	NC_049985.1	7	11995129	12012384	1	XP_035682258.1	XM_035826365.1	RXFP1c	relaxin receptor 1-like
Cephalochordata	Branchiostoma floridae	LOC118419775	NC_049985.1	7	12021098	12048889	1	XP_035682256.1	XM_035826363.1	RXFP1a	relaxin receptor 1-like
Cephalochordata	Branchiostoma floridae	LOC118405650	NC_049996.1	18	2028610	2062580	1	XP_035661115.1	XM_035805222.1	GRL101	G-protein coupled receptor GRL101-like
Echinodermata	Acanthaster plancii	LOC119724618	NW_024037056.1	18	11702831	11766835	-1	XP_038051676.1	XM_038195748.1	GRL101	G-protein coupled receptor GRL101-like
Echinodermata	Acanthaster plancii	LOC110975366	NW_019091374.1	20	278149	351440	1	XP_022083503.1	XM_022227811.1	GRL101	relaxin receptor 2-like
Echinodermata	Acanthaster plancii	LOC110976116	NW_019091380.1	26	995148	1069083	-1	XP_022084824.1	XM_022229132.1	RXFP/LGR3	relaxin receptor 2-like
Echinodermata	Acanthaster plancii	LOC110978497	NW_019091400.1	46	217100	293310	-1	XP_022089235.1	XM_022233543.1	BursiconR	leucine-rich repeat-containing G-protein coupled receptor 5-like
Echinodermata	Acanthaster plancii	LOC110979502	NW_019091407.1	53	943149	1001269	-1	XP_022091039.1	XM_022235347.1	ThyrostimulinR	follicle-stimulating hormone receptor-like
Echinodermata	Acanthaster plancii	LOC110979654	NW_019091409.1	55	530330	538803	1	XP_022091352.1	XM_022235660.1	GRL101	G-protein coupled receptor GRL101-like
Echinodermata	Acanthaster plancii	LOC110981200	NW_019091424.1	70	933749	949020	-1	XP_022094257.1	XM_022238565.1	GRL101	relaxin receptor 1-like
Echinodermata	Acanthaster plancii	LOC110981735	NW_019091431.1	77	28456	40351	1	XP_022095240.1	XM_022239548.1	GRL101	G-protein coupled receptor GRL101-like
Echinodermata	Acanthaster plancii	LOC110981749	NW_019091431.1	77	741940	768528	-1	XP_022095274.1	XM_022239582.1	GRL101	G-protein coupled receptor GRL101-like
Echinodermata	Acanthaster plancii	LOC110983018	NW_019091450.1	96	1056696	1099860	1	XP_022097560.1	XM_022241868.1	GRL101	G-protein coupled receptor GRL101-like
Echinodermata	Acanthaster plancii	LOC110984014	NW_019091468.1	114	146580	238606	-1	XP_022099487.1	XM_022243795.1	GRL101	G-protein coupled receptor GRL101-like
Echinodermata	Acanthaster plancii	LOC110984685	NW_019091480.1	126	223490	262571	1	XP_022100793.1	XM_022245101.1	LGR4	relaxin receptor 2-like
Echinodermata	Asterias rubens	LOC117298053	NC_047062.1	1	15395009	15409923	1	XP_033637176.1	XM_033781285.1	ThyrostimulinR	follicle-stimulating hormone receptor-like
Echinodermata	Asterias rubens	LOC117293693	NC_047069.1	8	21017795	21101481	-1	XP_033631990.1	XM_033776099.1	RXFP/LGR3	relaxin receptor 1-like
Echinodermata	Asterias rubens	LOC117296788	NC_047072.1	11	8763285	8809215	1	XP_033635731.1	XM_033779840.1	LGR4	relaxin receptor 1-like
Echinodermata	Asterias rubens	LOC117296711	NC_047072.1	11	11561739	11579110	-1	XP_033635644.1	XM_033779753.1	GRL101	relaxin receptor 2-like
Echinodermata	Asterias rubens	LOC117298693	NC_047074.1	13	9028844	9047941	-1	XP_033637902.1	XM_033782011.1	GRL101	G-protein coupled receptor GRL101-like
Echinodermata	Asterias rubens	LOC117299659	NC_047075.1	14	3931679	3952232	1	XP_033639099.1	XM_033783208.1	GRL101	G-protein coupled receptor GRL101-like
Echinodermata	Asterias rubens	LOC117299312	NC_047075.1	14	4330790	4380724	-1	XP_033638715.1	XM_033782824.1	GRL101	G-protein coupled receptor GRL101-like
Echinodermata	Asterias rubens	LOC117299065	NC_047075.1	14	4863998	4883358	-1	XP_033638359.1	XM_033782468.1	GRL101	G-protein coupled receptor GRL101-like
Echinodermata	Asterias rubens	LOC117299449	NC_047075.1	14	7166230	7177929	1	XP_033638877.1	XM_033782986.1	GRL101	G-protein coupled receptor GRL101-like
Echinodermata	Asterias rubens	LOC117299618	NC_047075.1	14	7646284	7669043	-1	XP_033639058.1	XM_033783167.1	GRL101	G-protein coupled receptor GRL101-like
Echinodermata	Asterias rubens	LOC117299665	NC_047075.1	14	10216775	10233072	1	XP_033639104.1	XM_033783213.1	GRL101	G-protein coupled receptor GRL101-like
Echinodermata	Asterias rubens	LOC117299120	NC_047075.1	14	10403794	10423185	-1	XP_033638471.1	XM_033782580.1	GRL101	G-protein coupled receptor GRL101-like
Echinodermata	Asterias rubens	LOC117300759	NC_047077.1	16	343074	415363	-1	XP_033640434.1	XM_033784543.1	GRL101	G-protein coupled receptor GRL101-like
Echinodermata	Asterias rubens	LOC117301104	NC_047077.1	16	10213565	10312521	-1	XP_033640881.1	XM_033784990.1	GRL101	relaxin receptor 1-like
Echinodermata	Asterias rubens	LOC117305387	NC_047083.1	22	1156326	1239194	1	XP_033646149.1	XM_033790258.1	BursiconR	leucine-rich repeat containing G protein-coupled receptor 5
Echinodermata	Patiria pectinifera	Mita et al., 2020						BCI50701.1	LC567883.1	LGR4	relaxin-like gonad stimulating peptide receptor
Echinodermata	Patiria pectinifera	Mita et al., 2021						BDX53186.1	LC757025.1	RXFP/LGR3	relaxin-like gonad stimulating peptide receptor 1
Echinodermata	Strongylocentrotus purpuratus	LOC579021	NW_022145596.1	11	17467115	17499860	-1	XP_030837166.1	XM_030981306.1	RXFP/LGR3	relaxin receptor 2-like
Echinodermata	Strongylocentrotus purpuratus	LOC576805	NW_022145603.1	18	19607614	19677163	-1	XP_030844679.1	XM_030988819.1	BursiconR	lutropin-choriogonadotropic hormone receptor
Echinodermata	Strongylocentrotus purpuratus	LOC593212	NW_022145607.1	21	13181727	13228086	-1	XP_030850858.1	XM_030994998.1	LGR4	relaxin receptor 2
Echinodermata	Strongylocentrotus purpuratus	LOC576902	NW_022145537.1	831	377581	398837	-1	XP_030839725.1	XM_030983865.1	ThyrostimulinR	thyrotropin receptor
Hemichordata	Saccoglossus kowalevskii	LOC102803992	NW_003111478.1	6412	78266	115034	1	XP_006813017.1	XM_006812954.1	GRL101	uncharacterized LOC102803992
Hemichordata	Saccoglossus kowalevskii	LOC102808597	NW_003114471.1	9418	181672	183991	-1	XP_006813685.1	XM_006813622.1	GRL101	G-protein coupled receptor GRL101-like
Hemichordata	Saccoglossus kowalevskii	LOC100371357	NW_003120943.1	15932	56491	79483	1	XP_006815292.1	XM_006815229.1	LGR4	relaxin receptor 2-like
Hemichordata	Saccoglossus kowalevskii	LOC102809444	NW_003122929.1	17929	62636	90685	-1	XP_006815891.1	XM_006815828.1	RXFP/LGR3	relaxin receptor 1-like
Hemichordata	Saccoglossus kowalevskii	LOC102804127	NW_003126883.1	21907	1519903	1556358	1	XP_006817056.1	XM_006816993.1	GRL101	uncharacterized LOC102804127
Hemichordata	Saccoglossus kowalevskii	LOC102808571	NW_003135353.1	30426	276425	320114	1	XP_006819774.1	XM_006819711.1	GRL101	G-protein coupled receptor GRL101-like
Hemichordata	Saccoglossus kowalevskii	LOC100377796	NW_003143794.1	38908	712442	816427	1	XP_002739238.1	XM_002739192.1	ThyrostimulinR	lutropin-choriogonadotropic hormone receptor-like
Hemichordata	Saccoglossus kowalevskii	LOC102806797	NW_003145294.1	40416	37685	52132	1	XP_006822611.1	XM_006822548.1	BursiconR	leucine-rich repeat-containing G-protein coupled receptor 5-like
Mollusca	Aplysia californica	LOC101847633	NW_004797300.1	30	1996576	2003660	1	XP_035829682.1	XM_035973789.1	ThyrostimulinR	Thyrotropin receptor
Mollusca	Aplysia californica	LOC106014207	NW_004797306.1	36	1650562	1651660	1	XP_012946873.1	XM_013091419.1	GRL101	G-protein coupled receptor GRL101-like
Mollusca	Aplysia californica	LOC118479193	NW_004797306.1	36	1686780	1696041	1	XP_035829819.1	XM_035973926.1	GRL101	G-protein coupled receptor GRL101-like
Mollusca	Aplysia californica	LOC101846062	NW_004797326.1	56	1630006	1642922	-1	XP_012935010.2	XM_013079556.2	GRL101	G-protein coupled receptor GRL101-like
Mollusca	Aplysia californica	LOC101845153	NW_004797328.1	58	715103	732419	-1	XP_035824308.1	XM_035968415.1	GRL101	G-protein coupled receptor GRL101
Mollusca	Aplysia californica	LOC101853844	NW_004797354.1	84	739486	748826	1	XP_005094621.3	XM_005094564.3	GRL101	Uncharacterized LOC101853844
Mollusca	Aplysia californica	LOC106011444	NW_004797388.1	118	1038964	1043600	1	XP_012936600.2	XM_013081146.2	GRL101	G-protein coupled receptor GRL101
Mollusca	Aplysia californica	LOC101847725	NW_004797458.1	188	512330	518677	-1	XP_005098706.2	XM_005098649.3	GRL101	G-protein coupled receptor GRL101-like
Mollusca	Aplysia californica	LOC101852929	NW_004797459.1	189	368758	407196	-1	XP_035825748.1	XM_035969855.1	GRL101	G-protein coupled receptor GRL101-like
Mollusca	Aplysia californica	LOC106012090	NW_004797527.1	257	479488	493778	-1	XP_012939288.1	XM_013083834.1	GRL101	G-protein coupled receptor GRL101-like
Mollusca	Aplysia californica	LOC101847515	NW_004797706.1	436	381244	386620	1	XP_012941555.2	XM_013086101.2	GRL101	G-protein coupled receptor GRL101-like
Mollusca	Aplysia californica	LOC101862454	NW_004798026.1	456	353964	360448	-1	XP_035828495.1	XM_035972602.1	GRL101	Uncharacterized LOC101862454
Mollusca	Aplysia californica	LOC101862901	NW_004798026.1	756	380392	385693	1	XP_012943977.1	XM_013088523.2	GRL101	G-protein coupled receptor GRL101
Mollusca	Aplysia californica	LOC101862918	NW_004798441.1	1171	79490	84195	-1	XP_005112105.1	XM_005112048.3	GRL101	G-protein coupled receptor GRL101
Mollusca	Aplysia californica	LOC101860467	NW_004798581.1	1311	82698	86591	-1	XP_012945963.1	XM_013090509.2	GRL101	G-protein coupled receptor GRL101
Mollusca	Aplysia californica	LOC101853434	NW_004798723.1	1453	19777	24392	-1	XP_005112933.2	XM_005112876.3	GRL101	G-protein coupled receptor GRL101-like
Mollusca	Crassostrea gigas	LOC117686416	NC_088856.1	4	11120137	11157745	-1	XP_034317174.1	XM_034461283.1	GRL101	G-protein coupled receptor GRL101-like
Mollusca	Crassostrea gigas	LOC105324946	NC_088856.1	4	19338692	19345444	-1	XP_034307800.1	XM_034451909.1	GRL101	G-protein coupled receptor GRL101
Mollusca	Crassostrea gigas	LOC105324984	NC_088857.1	5	14737992	14774703	1	CAD71143.1	AJ549813.1	BursiconR	leucine-rich repeat-containing G-protein coupled receptor 5-like
Mollusca	Crassostrea gigas	LOC105332730	NC_088857.1	5	30462033	30472913	1	XP_011433713.4	XM_011435411.4	GRL101	G-protein coupled receptor GRL101
Mollusca	Crassostrea gigas	LOC105329517	NC_088858.1	6	24520434	24546323	-1	XP_011429100.2	XM_011430798.4	ThyrostimulinR	follicle-stimulating hormone receptor
Mollusca	Crassostrea gigas	LOC105330392	NC_088858.1	6	53824508	53865004	1	XP_011430344.3	XM_011432042.4	GRL101	G-protein coupled receptor GRL101
Mollusca	Crassostrea gigas	LOC105335129	NC_088859.1	7	8542396	8558586	-1	XP_034311900.1	XM_034456009.1	GRL101	G-protein coupled receptor GRL101
Mollusca	Crassostrea gigas	LOC105349144	NC_088859.1	7	35634344	35639281	-1	XP_034314029.2	XM_034458138.2	GRL101	G-protein coupled receptor GRL101
Mollusca	Crassostrea gigas	LOC105336363	NC_047563.1	LG5	6661248	6682013	-1	XP_034332496.1	XM_034476605.1	LGR4	relaxin receptor 2
Mollusca	Crassostrea virginica	LOC111104770	NC_035780.1	1	10136214	10167580	1	XP_022294599.1	XM_022438891.1	BursiconR	leucine-rich repeat-containing G-protein coupled receptor 5-like
Mollusca	Crassostrea virginica	LOC111106215	NC_035780.1	1	19518168	19551572	-1	XP_022296506.1	XM_022440798.1	GRL101	G-protein coupled receptor GRL101-like
Mollusca	Crassostrea virginica	LOC111108223	NC_035780.1	1	57869322	57875179	-1	XP_022299670.1	XM_022443962.1	GRL101	G-protein coupled receptor GRL101-like
Mollusca	Crassostrea virginica	LOC111130432	NC_035783.1	4	5791880	5811929	-1	XP_022333212.1	XM_022477504.1	ThyrostimulinR	thyrotropin receptor-like
Mollusca	Crassostrea virginica	LOC111101289	NC_035785.1	6	43790554	43798835	-1	XP_022289439.1	XM_022433731.1	GRL101	relaxin receptor 2-like
Mollusca	Crassostrea virginica	LOC111104503	NC_035786.1	7	56961800	57003690	-1	XP_022294202.1	XM_022438494.1	LGR4	relaxin receptor 2-like
Mollusca	Crassostrea virginica	LOC111107256	NC_035787.1	8	28758636	28764645	-1	XP_022298072.1	XM_022442364.1	GRL101	G-protein coupled receptor GRL101-like
Mollusca	Gigantopelta aegis	LOC121370012	CM027793.1	4	79270358	79341028	1	XP_041351038.1	XM_041495104.1	ThyrostimulinR	lutropin-choriogonadotropic hormone receptor-like
Mollusca	Gigantopelta aegis	LOC121377879	CM027796.1	7	11028129	11051741	1	XP_041361911.1	XM_041505977.1	GRL101	G-protein coupled receptor GRL101-like
Mollusca	Gigantopelta aegis	LOC121377986	CM027796.1	7	24469191	24600564	-1	XP_041362016.1	XM_041506082.1	GRL101	G-protein coupled receptor GRL101-like
Mollusca	Gigantopelta aegis	LOC121378610	CM027797.1	8	867062	881633	1	XP_041362802.1	XM_041506868.1	GRL101	G-protein coupled receptor GRL101-like
Mollusca	Gigantopelta aegis	LOC121379985	CM027797.1	8	36724574	36734260	-1	XP_041364627.1	XM_041508693.1	GRL101	G-protein coupled receptor GRL101-like
Mollusca	Gigantopelta aegis	LOC121381645	CM027798.1	9	53280718	53312865	-1	XP_041366916.1	XM_041510982.1	BursiconR	uncharacterized LOC121381645
Mollusca	Gigantopelta aegis	LOC121381317	CM027798.1	9	76820376	76923782	1	XP_041366511.1	XM_041510577.1	LGR4a	relaxin receptor 1-like
Mollusca	Gigantopelta aegis	LOC121382035	CM027798.1	9	76933640	76996689	-1	XP_041367443.1	XM_041511509.1	LGR4b	relaxin receptor 1-like
Mollusca	Gigantopelta aegis	LOC121383546	CM027799.1	10	24677064	24699862	-1	XP_041369567.1	XM_041513633.1	GRL101	G-protein coupled receptor GRL101-like
Mollusca	Gigantopelta aegis	LOC121366958	NW_024536185.1	7929	14656	34300	-1	XP_041347117.1	XM_041491183.1	GRL101	G-protein coupled receptor GRL101-like
Mollusca	Limnaea stagnalis	GR101_LYMST						P46023.1	Z23104.1	GRL101	G-protein coupled receptor GRL101
Mollusca	Mactromeris polynyma	ENSJSYG00000011498.1	JASFXZ010000015.1	15	5906328	5944853	-1	ENSJSYP00000018205.1	ENSJSYT00000018489.1	BursiconR	thyroid stimulating hormone receptor
Mollusca	Mactromeris polynyma	ENSJSYG00000001101.1	JASFXZ010000036.1	36	2797369	2834930	1	ENSJSYP00000001803.1	ENSJSYT00000001826.1	GRL101	Uncharacterized protein
Mollusca	Mactromeris polynyma	ENSJSYG00000001101.1	JASFXZ010000036.1	36	2826558	2832097	1	ENSJSYP00000001779.1	ENSJSYT00000001801.1	GRL101	Uncharacterized protein
Mollusca	Mytilus edulis	ENSYISG00000013533.1	CM034349.1	1	84457569	84467165	1	ENSYISP00000015143.1	ENSYIST00000023593.1	GRL101	Uncharacterized protein
Mollusca	Mytilus edulis	ENSYISG00000013533.1	CM034349.1	1	84463504	84467959	1	ENSYISP00000015139.1	ENSYIST00000023586.1	GRL101	Uncharacterized protein
Mollusca	Mytilus edulis	ENSYISG00000077960.1	CM034351.1	3	64460713	64483717	-1	ENSYISP00000085223.1	ENSYIST00000136115.1	BursiconR	Uncharacterized protein
Mollusca	Mytilus edulis	ENSYISG00000054554.1	CM034355.1	7	87869883	87963502	-1	ENSYISP00000061961.1	ENSYIST00000096438.1	GRL101	Uncharacterized protein
Mollusca	Mytilus edulis	ENSYISG00000006966.1	CM034356.1	8	89791335	89803983	1	ENSYISP00000008054.1	ENSYIST00000012128.1	GRL101	relaxin family peptide receptor 2
Mollusca	Mytilus edulis	ENSYISG00000001576.1	CM034356.1	8	89927415	89930400	-1	ENSYISP00000002181.1	ENSYIST00000002977.1	GRL101	Uncharacterized protein
Mollusca	Mytilus edulis	ENSYISG00000002881.1	CM034356.1	8	90033141	90067215	1	ENSYISP00000004166.1	ENSYIST00000005431.1	GRL101	Uncharacterized protein
Mollusca	Mytilus edulis	ENSYISG00000003013.1	CM034356.1	8	90352358	90395534	1	ENSYISP00000004371.1	ENSYIST00000005710.1	GRL101	Uncharacterized protein
Mollusca	Mytilus edulis	ENSYISG00000003013.1	CM034356.1	8	90364600	90395534	1	ENSYISP00000004351.1	ENSYIST00000005682.1	GRL101	Uncharacterized protein
Mollusca	Octopus bimaculoides	LOC106873188	NW_014668776.1	36396	17004	358152	1	XP_014775912.1	XM_014920426.1	BursiconR	follicle-stimulating hormone receptor-like
Mollusca	Octopus bimaculoides	LOC106873188	NW_014668776.1	36396	17004	358152	1	XP_014775913.1	XM_014920427.1	BursiconR	follicle-stimulating hormone receptor-like
Mollusca	Pecten maximus	LOC117324133	NC_047017.1	3	39153498	39275247	1	XP_033735692.1	XM_033879801.1	ThyrostimulinR	follicle-stimulating hormone receptor-like
Mollusca	Pecten maximus	LOC117327434	NC_047019.1	5	19163788	19174095	-1	XP_033740292.1	XM_033884401.1	GRL101	G-protein coupled receptor GRL101-like
Mollusca	Pecten maximus	LOC117331366	NC_047021.1	7	3632606	3688269	-1	XP_033745945.1	XM_033890054.1	GRL101	uncharacterized LOC117331366
Mollusca	Pecten maximus	LOC117331739	NC_047021.1	7	15530611	15536032	1	XP_033746496.1	XM_033890605.1	GRL101	G-protein coupled receptor GRL101-like
Mollusca	Pecten maximus	LOC117331144	NC_047021.1	7	25628755	25652898	1	XP_033745630.1	XM_033889739.1	GRL101	uncharacterized LOC117331144
Mollusca	Pecten maximus	LOC117332413	NC_047022.1	8	7054775	7056008	-1	XP_033747193.1	XM_033891302.1	GRL101	G-protein coupled receptor GRL101-like
Mollusca	Pecten maximus	LOC117334445	NC_047023.1	9	9222986	9356550	1	XP_033749968.1	XM_033894077.1	GRL101	G-protein coupled receptor GRL101-like
Mollusca	Pecten maximus	LOC117336600	NC_047024.1	10	23638477	23641848	-1	XP_033753103.1	XM_033897212.1	GRL101	G-protein coupled receptor GRL101-like
Mollusca	Pecten maximus	LOC117336602	NC_047024.1	10	23710559	23715616	-1	XP_033753105.1	XM_033897214.1	GRL101	G-protein coupled receptor GRL101-like
Mollusca	Pecten maximus	LOC117335750	NC_047024.1	10	23836465	23908465	1	XP_033751818.1	XM_033895927.1	BursiconR	leucine-rich repeat-containing G-protein coupled receptor 5-like
Mollusca	Pecten maximus	LOC117336282	NC_047024.1	10	24210182	24212616	-1	XP_033752655.1	XM_033896764.1	GRL101	G-protein coupled receptor GRL101-like
Mollusca	Pecten maximus	LOC117336673	NC_047024.1	10	37403892	37413757	1	XP_033753172.1	XM_033897281.1	GRL101	G-protein coupled receptor GRL101-like
Mollusca	Pecten maximus	LOC117336179	NC_047024.1	10	39749569	39776705	-1	XP_033752467.1	XM_033896576.1	GRL101	G-protein coupled receptor GRL101-like
Mollusca	Pecten maximus	LOC117336711	NC_047024.1	10	41088843	41097063	-1	XP_033753214.1	XM_033897323.1	GRL101	G-protein coupled receptor GRL101-like
Mollusca	Pecten maximus	LOC117336717	NC_047024.1	10	41971350	41976499	-1	XP_033753221.1	XM_033897330.1	GRL101	leucine-rich repeat-containing G-protein coupled receptor 4-like
Mollusca	Pecten maximus	LOC117338985	NC_047026.1	12	31358373	31397838	-1	XP_033756241.1	XM_033900350.1	GRL101	uncharacterized LOC117338985
Mollusca	Pecten maximus	LOC117341444	NC_047027.1	13	35084383	35085742	-1	XP_033759183.1	XM_033903292.1	GRL101	G-protein coupled receptor GRL101-like
Mollusca	Pecten maximus	LOC117341878	NC_047028.1	14	35052850	35056510	-1	XP_033759630.1	XM_033903739.1	GRL101	G-protein coupled receptor GRL101-like
Mollusca	Pecten maximus	LOC117341884	NC_047028.1	14	35486543	35495948	-1	XP_033759636.1	XM_033903745.1	GRL101	relaxin receptor 2-like
Mollusca	Pecten maximus	LOC117344302	NC_047029.1	15	1179036	1187555	-1	XP_033762897.1	XM_033907006.1	GRL101	relaxin receptor 2-like
Mollusca	Pecten maximus	LOC117343386	NC_047029.1	15	31326460	31334588	1	XP_033761618.1	XM_033905727.1	GRL101	leucine-rich repeat-containing G-protein coupled receptor 5-like
Mollusca	Pecten maximus	LOC117315158	NC_047031.1	17	15905686	15913645	1	XP_033725194.1	XM_033869303.1	GRL101	leucine-rich repeat-containing G-protein coupled receptor 4-like
Mollusca	Pecten maximus	LOC117315999	NC_047031.1	17	19850582	19855789	1	XP_033726375.1	XM_033870484.1	GRL101	G-protein coupled receptor GRL101-like
Mollusca	Pecten maximus	LOC117315198	NC_047031.1	17	19876000	19878594	-1	XP_033725233.1	XM_033869342.1	GRL101	G-protein coupled receptor GRL101-like
Mollusca	Pecten maximus	LOC117315201	NC_047031.1	17	19964692	19968920	-1	XP_033725236.1	XM_033869345.1	GRL101	G-protein coupled receptor GRL101-like
Mollusca	Pecten maximus	LOC117316967	NC_047032.1	18	4855385	4862272	-1	XP_033727637.1	XM_033871746.1	GRL101	relaxin receptor 2-like
Mollusca	Pecten maximus	LOC117318188	NC_047033.1	19	16626411	16640737	1	XP_033729108.1	XM_033873217.1	GRL101	G-protein coupled receptor GRL101-like
Mollusca	Sepioteuthis lessoniana	ENSUKOG00000000032.1	OY757918.1	15	48250768	48262413	-1	ENSUKOP00000000050.1	ENSUKOT00000000050.1	GRL101	Uncharacterized protein
Nematoda	Caenorhabditis elegans	179381	NC_003283.11	V	9889837	9894850	1	NP_001263853.1	NM_001276924.3	ThyrostimulinR	G-protein coupled receptors family 1 profile domain-containing protein
Nematoda	Haemonchus contortus	HCON_00162230	LS997566.1	5	46660180	46671425	1	HCON_00162230-00001	HCON_00162230-00001	ThyrostimulinR	Leucine-rich repeat and 7TM GPCR domain containing protein
Nemertea	Lineus longissimus	ENSLLNG00015011916.1	OU342993.1	2	16940352	16942939	1	ENSLLNP00015016682.1	ENSLLNT00015019340.1	GRL101	Uncharacterized protein
Nemertea	Lineus longissimus	ENSLLNG00015011916.1	OU342993.1	2	16940928	16945264	1	ENSLLNP00015016689.1	ENSLLNT00015019351.1	GRL101	Uncharacterized protein
Nemertea	Lineus longissimus	ENSLLNG00015016030.1	OU342994.1	3	28499864	28502710	-1	ENSLLNP00015023015.1	ENSLLNT00015026362.1	ThyrostimulinR	Uncharacterized protein
Nemertea	Lineus longissimus	ENSLLNG00015016030.1	OU342994.1	3	28499864	28502743	-1	ENSLLNP00015023024.1	ENSLLNT00015026375.1	ThyrostimulinR	Uncharacterized protein
Nemertea	Lineus longissimus	ENSLLNG00015019984.1	OU342996.1	5	4274936	4301936	-1	ENSLLNP00015028895.1	ENSLLNT00015032918.1	LGR4	relaxin family peptide receptor 1
Nemertea	Lineus longissimus	ENSLLNG00015016803.1	OU342996.1	5	9096810	9099905	1	ENSLLNP00015024240.1	ENSLLNT00015027662.1	GRL101	Uncharacterized protein
Nemertea	Lineus longissimus	ENSLLNG00015016803.1	OU342996.1	5	9097462	9100237	1	ENSLLNP00015024231.1	ENSLLNT00015027652.1	GRL101	Uncharacterized protein
Nemertea	Lineus longissimus	ENSLLNG00015016803.1	OU342996.1	5	9097758	9100924	1	ENSLLNP00015024244.1	ENSLLNT00015027665.1	GRL101	Uncharacterized protein
Nemertea	Lineus longissimus	ENSLLNG00015023313.1	OU342999.1	8	2719813	2760725	1	ENSLLNP00015033721.1	ENSLLNT00015038424.1	BursiconR	leucine rich repeats and immunoglobulin like domains 2
Nemertea	Lineus longissimus	ENSLLNG00015023211.1	OU342999.1	8	6815193	6817877	1	ENSLLNP00015033542.1	ENSLLNT00015038242.1	GRL101	Uncharacterized protein
Nemertea	Lineus longissimus	ENSLLNG00015022902.1	OU343000.1	9	2842417	2845686	-1	ENSLLNP00015033008.1	ENSLLNT00015037701.1	GRL101	Uncharacterized protein
Nemertea	Lineus longissimus	ENSLLNG00015022902.1	OU343000.1	9	2843038	2847037	-1	ENSLLNP00015033012.1	ENSLLNT00015037706.1	GRL101	Uncharacterized protein
Nemertea	Lineus longissimus	ENSLLNG00015022056.1	OU343000.1	9	4918123	5005156	1	ENSLLNP00015031799.1	ENSLLNT00015036347.1	LGR3	Uncharacterized protein
Nemertea	Lineus longissimus	ENSLLNG00015002292.1	OU343001.1	10	13437625	13441085	-1	ENSLLNP00015003185.1	ENSLLNT00015003773.1	GRL101	Uncharacterized protein
Nemertea	Lineus longissimus	ENSLLNG00015001994.1	OU343002.1	11	4669912	4673046	-1	ENSLLNP00015002769.1	ENSLLNT00015003284.1	GRL101	Uncharacterized protein
Nemertea	Lineus longissimus	ENSLLNG00015004700.1	OU343003.1	12	13246512	13260296	-1	ENSLLNP00015007027.1	ENSLLNT00015007885.1	GRL101	Uncharacterized protein
Nemertea	Lineus longissimus	ENSLLNG00015002908.1	OU343003.1	12	15652846	15677318	1	ENSLLNP00015004137.1	ENSLLNT00015004798.1	GRL101	Uncharacterized protein
Nemertea	Lineus longissimus	ENSLLNG00015008759.1	OU343008.1	17	15906260	15908965	1	ENSLLNP00015012209.1	ENSLLNT00015014166.1	GRL101	Uncharacterized protein
Nemertea	Lineus longissimus	ENSLLNG00015008901.1	OU343009.1	18	205484	209522	-1	ENSLLNP00015012439.1	ENSLLNT00015014409.1	GRL101	Uncharacterized protein
Nemertea	Lineus longissimus	ENSLLNG00015010462.1	OU343010.1	19	12462508	12493274	-1	ENSLLNP00015014527.1	ENSLLNT00015016884.1	GRL101	Uncharacterized protein
Priapulida	Priapulus caudatus	LOC106806571	NW_014577229.1	168	98367	112198	1	XP_014664050.1	XM_014808564.1	GRL101	G-protein coupled receptor GRL101-like
Priapulida	Priapulus caudatus	LOC106810084	NW_014577470.1	409	125064	161794	1	XP_014668844.1	XM_014813358.1	LGR3	relaxin receptor 2-like
Priapulida	Priapulus caudatus	LOC106811433	NW_014577599.1	538	8585	53013	1	XP_014670532.1	XM_014815046.1	ThyrostimulinR	lutropin-choriogonadotropic hormone receptor-like
Tardigrada	Hypsibius exemplaris	BV898_04797	MTYJ01000024.1	24	503789	511381	1	OQV21313.1	mrna.BV898_04797.1	LGR3b	Relaxin receptor 1
Tardigrada	Hypsibius exemplaris	BV898_04801	MTYJ01000024.1	24	529836	538071	1	OQV21317.1	mrna.BV898_04801.1	LGR3c	Relaxin receptor 1
Tardigrada	Hypsibius exemplaris	BV898_14504	MTYJ01000178.1	178	145276	158401	-1	OWA49972.1	mrna.BV898_14504.1	GRL101	G-protein coupled receptor GRL101
Tardigrada	Paramacrobiotus metropolita	LOC129583640	NW_026570231.1	11	31421	43123	-1	XP_055331502.1	XM_055475527.1	LGR3a	relaxin receptor 2-like
Tardigrada	Paramacrobiotus metropolita	LOC129583646	NW_026570231.1	11	44690	51628	-1	XP_055331507.1	XM_055475532.1	LGR3b	relaxin receptor 2-like
Tardigrada	Paramacrobiotus metropolita	LOC129585676	NW_026570238.1	18	56876	62348	1	XP_055334430.1	XM_055478455.1	LGR3c	relaxin receptor 2-like
Tardigrada	Paramacrobiotus metropolita	LOC129591816	NW_026570268.1	48	829517	836962	-1	XP_055343618.1	XM_055487643.1	GRL101	G-protein coupled receptor GRL101-like
Tardigrada	Paramacrobiotus metropolita	LOC129595747	NW_026570302.1	82	33125	39417	1	XP_055348825.1	XM_055492850.1	LGR3d	relaxin receptor 2-like
Vertebrata	Homo sapiens	59352	NC_000001.11	1	202193799	202319761	1	NP_001017403.1	NM_001017403.2	LGR6	leucine rich repeat containing G protein-coupled receptor 6
Vertebrata	Homo sapiens	3973	NC_000002.12	2	48686774	48755724	-1	NP_000224.2	NM_000233.4	LHCGR	luteinizing hormone/choriogonadotropin receptor
Vertebrata	Homo sapiens	2492	NC_000002.12	2	48962157	49154515	-1	NP_000136.2	NM_000145.4	FSHR	follicle stimulating hormone receptor
Vertebrata	Homo sapiens	59350	NC_000004.12	4	158521714	158653372	1	XP_011530476.1	XM_011532174.2	RXFP1	relaxin family peptide receptor 1
Vertebrata	Homo sapiens	55366	NC_000011.10	11	27365961	27472790	-1	NP_060960.2	NM_018490.5	LGR4	leucine rich repeat containing G protein-coupled receptor 4
Vertebrata	Homo sapiens	8549	NC_000012.12	12	71439129	71586310	1	NP_003658.1	NM_003667.4	LGR5	leucine rich repeat containing G protein-coupled receptor 5
Vertebrata	Homo sapiens	122042	NC_000013.11	13	31739526	31803389	1	NP_570718.1	NM_130806.5	RXFP2	relaxin family peptide receptor 2
Vertebrata	Homo sapiens	7253	NC_000014.9	14	80955621	81146306	1	AAR07906.1	AY429111.1	TSHR	thyroid stimulating hormone receptor
Vertebrata	Lepisosteus oculatus	LOC102688434	NC_090700.1	5	14576087	14619682	1	XP_015197357.2	XM_015341871.2	RXFP2	relaxin family peptide receptor 2
Vertebrata	Lepisosteus oculatus	102694532	NC_090700.1	5	26264024	26511525	-1	XP_006628386.2	XM_006628323.3	LGR6	leucine-rich repeat-containing G-protein coupled receptor 6
Vertebrata	Lepisosteus oculatus	102694225	NC_090702.1	7	22731460	22826918	-1	XP_006633650.2	XM_006633587.3	LGR5	leucine-rich repeat-containing G-protein coupled receptor 5
Vertebrata	Lepisosteus oculatus	102687834	NC_090703.1	8	2780527	2803481	1	XP_006632332.2	XM_006632269.3	TSHR	thyroid stimulating hormone receptor
Vertebrata	Lepisosteus oculatus	102687380	NC_090712.1	17	12723155	12739681	1	XP_015218791.1	XM_015363305.2	FSHR	follicle stimulating hormone receptor
Vertebrata	Lepisosteus oculatus	LOC102687587	NC_090712.1	17	12748069	12763540	1	XP_015218145.2	XM_015362659.2	LHCGR	lutropin-choriogonadotropic hormone receptor-like
Vertebrata	Lepisosteus oculatus	102697400	NC_090716.1	21	3033202	3104015	-1	XP_015194162.2	XM_015338676.2	LGR4	leucine-rich repeat containing G protein-coupled receptor 4
Vertebrata	Lepisosteus oculatus	102697354	NW_006269904.1	LG4	768006	815974	-1	XP_015200025.1	XM_015344539.1	RXFP1	relaxin receptor 1
Vertebrata	Petromyzon marinus	116942829	NC_046084.1	16	4076143	4358813	-1	XP_032811062.1	XM_032955171.1	RXFP	relaxin family peptide receptor 1
Vertebrata	Xenopus tropicalis	100494807	NC_030677.2	1	52978270	53112700	-1	XP_031751332.1	XM_031895472.1	RXFP1	relaxin family peptide receptor 1
Vertebrata	Xenopus tropicalis	100491657	NC_030678.2	2	153659178	153724204	1	XP_012813666.2	XM_012958212.3	RXFP2	relaxin family peptide receptor 2
Vertebrata	Xenopus tropicalis	100486389	NC_030679.2	3	59770998	59878272	1	XP_002940219.2	XM_002940173.5	LGR5	leucine-rich repeat containing G protein-coupled receptor 5
Vertebrata	Xenopus tropicalis	100144922	NC_030680.2	4	21077274	21157562	1	NP_001119970.1	NM_001126498.1	LGR4	leucine-rich repeat containing G protein-coupled receptor 4
Vertebrata	Xenopus tropicalis	100493814	NC_030681.2	5	21409411	21483501	-1	XP_031757897.1	XM_031902037.1	LHCGR	luteinizing hormone/choriogonadotropin receptor
Vertebrata	Xenopus tropicalis	LOC108647650	NC_030681.2	5	21601029	21717221	-1	XP_017949625.2	XM_018094136.2	FSHR	follicle-stimulating hormone receptor-like
Vertebrata	Xenopus tropicalis	100492843	NC_030684.2	8	83630820	83659503	1	XP_017951898.2	XM_018096409.2	TSHR	thyroid stimulating hormone receptor
