# Supplementary material for: Receptor deorphanization in starfish reveals the evolution of relaxin signaling as a regulator of reproduction
Source: BMC Biol. 2025 Feb 25;23:59. doi: 10.1186/s12915-025-02158-2 (PMC11863921; doi:10.1186/s12915-025-02158-2)
Supplement: Supplementary file 17 — Additional file 17. Dataset S10. Experimental data for the graphs shown in Fig. 5. [file 12915_2025_2158_MOESM17_ESM.xlsx]

## Sheet: AsolRXFP1-LGR3
	Normalized data
	Ligand concentration	RGP2 peptide								Ligand concentration	RGP1 peptide								Ligand concentration	H2 relaxin
	Vehicle	0	0	0	0	0	0			Vehicle	0								Vehicle	0	0	0	0
	-10	-1.01484	0.0375235							-11	-0.551217	-0.31401	-0.168265	-0.659675	-0.106952				-11	0.643317
	-9	-0.405937	0.0125078	-3.33067e-16	1.52617	-0.671062	0.339817			-10	-0.413413	-0.748792	-0.302877	-0.473613	0.285205		-0.269278		-10	0.810102
	-8	0.393251	-0.175109	0.442637	-2.96059e-16	0.11773	0.0937427			-9	2.68718	1.52174	2.94464	1.30244	4.11171	0.590006	0.917993		-9	0.595664	0.353535	-3.03986	-1.12666
	-7	1.81403	2.32645	1.20828	1.29963	-0.23546	0.128896			-8.3			4.72825	6.34303					-8.3
	-6.3			3.74447	2.69465	0.894749	0.410124			-8	15.4341	16.5459	10.3651	9.47226	18.467	13.1487	16.9033		-8	0.476531	-0.875421	-2.611	-0.0990467
	-6	7.19269	13.2333	4.76732	4.11351	1.54227	1.94516			-7.3			19.8048	21.6509			27.5887		-7.3
	-5.3	26.8172	19.5872	8.23065	9.24049	4.54438	4.8629			-7			27.9152	21.025		35.1355	35.8017		-7		-0.252525	-0.68113	-0.755231
	-5			9.25948	8.46548	2.29574	3.64425			-6.3			35.1338	25.2706			39.645		-6.3
										-6	47.91	43.8164	32.0713	27.8586	32.3945	40.8067	38.9596		-6	1.90612	0.656566	-0.946014	-0.321902
										-5	45.8199	44.4928				34.0397	38.0416		-5	1.26281	1.09428	0.113522	-0.458091

## Sheet: Raw data LGR3
	Dose response 1 RGP2					Dose response 2 RGP2					Dose response 3 RGP2					Dose response 4 RGP2					Dose response 5 RGP2					Dose response 6 RGP2
	Ligand concentration					Ligand concentration					Ligand concentration					Ligand concentration					Ligand concentration					Ligand concentration
	Vehicle	0.384	0.361	0.372		Vehicle	0.333	0.327	0.345		Vehicle	0.209	0.174	0.184		Vehicle	0.21	0.23	0.238		Vehicle	0.183	0.17	0.153		Vehicle	0.161	0.168	0.137
	-10	0.336	0.348	0.353		-10	0.312	0.349	0.347		-10	0.174	0.065	0.202		-10	0.217	0.206	0.218		-10					-10
	-9	0.373	0.352	0.36		-9	0.345	0.358	0.303		-9	0.184	0.209	0.194		-9	0.22	0.248	0.21		-9	0.137	0.163	0.149		-9	0.168	0.171	0.156
	-8	0.396	0.406	0.346		-8	0.322	0.315	0.354		-8	0.197	0.156	0.209		-8	0.242	0.239	0.261		-8	0.168	0.177	0.171		-8	0.157	0.176	0.141
	-7	0.431	0.418	0.411		-7	0.411	0.376	0.404		-7					-7	0.373	0.333	0.248		-7	0.161	0.165	0.16		-7	0.154	0.173	0.15
	-6.3					-6.3					-6.3	0.215	0.194	0.168		-6.3	0.396		0.297		-6.3	0.2	0.225	0.157		-6.3	0.16	0.183	0.158
	-6	0.495	0.756	0.433		-6	0.833	0.585	0.645		-6					-6	0.468	0.496	0.451		-6	0.19	0.208	0.239		-6	0.216	0.19	0.226
	-5.3	1.079	1.219	0.933		-5.3	0.675	0.962	0.934		-5.3	0.335	0.231	0.213		-5.3	0.438		0.448		-5.3	0.245	0.269	0.187		-5.3	0.252	0.218	0.307
	-5					-5					-5					-5					-5	0.285	0.272	0.335		-5	0.278	0.319	0.284
	5 µM Forskolin	2.366	2.452	2.49		5 µM Forskolin	2.366	2.452	2.49		5 µM Forskolin	3	3	3		5 µM Forskolin	3	3	3		5 µM Forskolin	2.701	2.952	2.512		5 µM Forskolin	2.701	2.952	2.512		5 µM Forskolin
	Dose response 1 RGP1					Dose response 2 RGP1					Dose response 3 RGP1					Dose response 4 RGP1					Dose response 5 RGP1					Dose response 6 RGP1
	Ligand concentration					Ligand concentration					Ligand concentration					Ligand concentration					Ligand concentration					Ligand concentration
	Vehicle	0.176	0.158	0.147		Vehicle	0.165	0.158	0.157		Vehicle	0.135	0.149	0.15		Vehicle	0.148	0.158	0.159		Vehicle	0.24	0.236	0.219		Vehicle	0.3	0.25	0.28
	-11	0.178	0.156	0.123		-11	0.148	0.158	0.161		-11	0.14	0.139	0.145		-11	0.141	0.133	0.152		-11					-11
	-10	0.168	0.156	0.139		-10	0.155	0.146	0.148		-10	0.14	0.129	0.147		-10	0.157	0.137	0.143		-10					-10	0.274	0.225	0.309
	-9	0.198	0.214	0.186		-9	0.185	0.185	0.173		-9	0.236	0.177	0.196		-9	0.165	0.203	0.174		-9	0.234	0.234	0.276		-9	0.31	0.242	0.353
	-8.3					-8.3					-8.3	0.262	0.221	0.232		-8.3	0.308	0.256	0.276		-8.3					-8.3
	-8	0.369	0.386	0.398		-8	0.342	0.399	0.424		-8	0.368	0.364	0.318		-8	0.348	0.327	0.35		-8	0.619	0.576	0.592		-8	0.803	0.717	0.691
	-7.3					-7.3					-7.3	0.504	0.561	0.546		-7.3	0.687	0.576	0.482		-7.3					-7.3	1.14	0.977	0.967
	-7					-7					-7	0.777	0.723	0.593		-7	0.618	0.514	0.576		-7	1.428	1.181	1.004		-7	1.365	1.207	1.183
	-6.3					-6.3					-6.3	0.9	0.759	0.863		-6.3	0.621	0.639	0.699		-6.3					-6.3	1.508	1.242	1.319
	-6	0.855	0.836	0.876		-6	0.734	0.774	0.786		-6	0.731	0.891	0.718		-6	0.771	0.742	0.599		-6	1.547	1.414	1.123		-6	1.41	1.161	1.442
	-5	0.784	0.848	0.844		-5	0.745	0.807	0.77		-5					-5					-5	1.195	1.16	1.167		-5	1.319	1.169	1.45
	5 µM Forskolin	1.693	1.573	1.569		5 µM Forskolin	1.596	1.557	1.467		5 µM Forskolin	2.287	2.093	1.997		5 µM Forskolin	2.287	2.093	1.997			3	3	3			3	3	3
	Dose response 1 H2 relaxin					Dose response 2 H2 relaxin					Dose response 3 H2 relaxin					Dose response 4 H2 relaxin
	Ligand concentration					Ligand concentration					Ligand concentration					Ligand concentration
	Vehicle	0.135	0.153	0.135		Vehicle	0.15	0.145	0.142		Vehicle	0.347	0.39	0.335		Vehicle	0.295	0.339	0.289
	-11	0.148	0.145	0.157		-11
	-10	0.15	0.16	0.147		-10					-10					-10
	-9	0.152	0.143	0.153		-9	0.159	0.141	0.158		-9	0.315	0.288	0.228		-9	0.272	0.304	0.256
	-8	0.146	0.152	0.145		-8	0.13	0.117	0.138		-8	0.308	0.323	0.234		-8	0.305	0.339	0.271
	-7					-7	0.141	0.136	0.145		-7	0.364	0.32	0.334		-7	0.255	0.322	0.285
	-6	0.182	0.166	0.155		-6	0.174	0.151	0.151		-6	0.353	0.323	0.321		-6	0.31	0.304	0.283
	-5	0.155	0.166	0.155		-5	0.166	0.163	0.173		-5	0.365	0.327	0.389		-5	0.314	0.32	0.252
	5 µM Forskolin	1.596	1.557	1.467		5 µM Forskolin	2.287	2.093	1.997		5 µM Forskolin	2.366	2.452	2.49		5 µM Forskolin	2.366	2.452	2.49

## Sheet: AsolLGR4(short)
	Normalized data
	Ligand concentration	RGP2 peptide							Ligand concentration	RGP1 peptide
	Vehicle	0	0	0	0	0			Vehicle	0	0	0
	-10	1.37855	0.828685	0.894701	-0.737667				-10
	-9	1.17256	1.43426	0.894701	-0.322729	-0.406009			-9	-0.579749	-0.956358	1.11022e-15
	-8	0.776422	0.844622	-0.22941	-0.760719	-1.5293			-8	-1.34825	-0.484914	0.118203
	-7	-0.602123	0.430279	-1.30764	-0.507146	-0.920287			-7	-0.997708	-1.32004	4.41292
	-6	1.25178	-1.17928	-1.99587	-0.668511	-1.50223			-6	0.202238	-0.444504	-1.53664
	-5	0.44367	-0.478088	-0.0688231	0.0691563	-1.19096			-5	2.38641	0.686961	0.118203

## Sheet: Raw data LGR4 (short)
	Dose response 1 RGP2					Dose response 2 RGP2					Dose response 3 RGP2					Dose response 4 RGP2					Dose response 5 RGP2
	Ligand concentration					Ligand concentration					Ligand concentration					Ligand concentration					Ligand concentration
	Vehicle	0.166	0.131	0.141		Vehicle	0.135	0.199	0.14		Vehicle	0.112	0.142	0.138		Vehicle	0.126	0.152	0.135		Vehicle	0.201	0.189	0.153
	-10	0.172	0.153	0.2		-10	0.199	0.153	0.174		-10	0.136	0.157	0.138		-10	0.129	0.132	0.12		-10
	-9	0.168	0.157	0.187		-9	0.233	0.166	0.165		-9	0.143	0.153	0.135		-9	0.131	0.137	0.131		-9	0.171	0.162	0.18
	-8	0.143	0.148	0.196		-8	0.185	0.174	0.168		-8	0.132	0.118	0.132		-8	0.129	0.138	0.113		-8	0.193	0.114	0.123
	-7	0.143	0.134	0.123		-7	0.178	0.141	0.182		-7	0.12	0.116	0.099		-7	0.142	0.122	0.127		-7	0.17	0.165	0.14
	-6	0.142	0.172	0.203		-6	0.147	0.128	0.125		-6	0.082	0.119	0.104		-6	0.164	0.093	0.127		-6	0.17	0.133	0.129
	-5	0.159	0.128	0.179		-5	0.151	0.156	0.137		-5	0.142	0.127	0.12		-5	0.167	0.122	0.127		-5	0.185	0.112	0.158
	5 µM Forskolin	2.988	2.023	1.738		5 µM Forskolin	2.988	2.023	1.738		5 µM Forskolin	1.009	1.988	1.754		5 µM Forskolin	1.009	1.988	1.754		5 µM Forskolin	3	2.094	2.838
	Dose response 1 RGP1					Dose response 2 RGP1					Dose response 3 RGP1
	Ligand concentration					Ligand concentration					Ligand concentration
	Vehicle	0.185	0.197	0.133		Vehicle	0.173	0.185	0.15		Vehicle	0.159	0.149	0.144
	-9	0.161	0.171	0.14		-9	0.146	0.132	0.159		-9	0.146	0.151	0.155
	-8	0.118	0.144	0.153		-8	0.182	0.155	0.135		-8	0.131	0.156	0.171
	-7	0.13	0.196	0.115		-7	0.121	0.177	0.112		-7	0.146	0.191	0.339
	-6	0.181	0.176	0.173		-6	0.176	0.126	0.173		-6	0.143	0.12	0.111
	-5	0.183	0.286	0.223		-5	0.174	0.154	0.231		-5	0.15	0.146	0.162
	5 µM Forskolin	3	2.094	2.838		5 µM Forskolin	3	2.094	2.838		5 µM Forskolin	2.136	1.789	1.603

## Sheet: AsolLGR4(long)
	Normalized data
	Ligand concentration	RGP2 peptide							Ligand concentration	RGP1 peptide
	Vehicle	0	0	0	0	0			Vehicle	0	0	0
	-10	0.46477	0.498339	-0.646054	0.753253				-10
	-9	-0.167317	0.812108	-1.49977	-0.136955	-0.85191			-9	0.0564254	0.789066	-0.0370645
	-8	-0.632088	0.516796	-0.230734	-0.456517	-0.298168			-8	0.380872	0.394533	-1.33432
	-7	-0.613497	0.258398	-1.36133	-0.958685	-1.20687			-7	0.437297	0.338171	1.18606
	-6	-0.44618	-0.239941	-0.946008	-0.342388	-1.10748			-6	0.352659	1.60631	-0.871016
	-5	-1.0039	-0.258398	1.15367	-0.251084	-0.298168			-5	2.25702	0.253628	-2.44626

## Sheet: Raw data LGR4 (long)
	Dose response 1 RGP2					Dose response 2 RGP2					Dose response 3 RGP2					Dose response 4 RGP2					Dose response 5 RGP2
	Ligand concentration					Ligand concentration					Ligand concentration					Ligand concentration					Ligand concentration
	Vehicle	0.137	0.158	0.116		Vehicle	0.12	0.117	0.135		Vehicle	0.141	0.158	0.125		Vehicle	0.132	0.123	0.122		Vehicle	0.182	0.159	0.13
	-10	0.143	0.16	0.133		-10	0.132	0.125	0.142		-10	0.139	0.135	0.122		-10	0.147	0.131	0.132		-10
	-9	0.128	0.146	0.128		-9	0.131	0.143	0.142		-9	0.102	0.157	0.1		-9	0.121	0.121	0.129		-9	0.138	0.127	0.146
	-8	0.134	0.137	0.106		-8	0.124	0.135	0.141		-8	0.15	0.133	0.131		-8	0.115	0.13	0.112		-8	0.184	0.148	0.118
	-7	0.124	0.13	0.124		-7	0.149	0.117	0.12		-7	0.133	0.13	0.102		-7	0.091	0.116	0.128		-7	0.153	0.118	0.115
	-6	0.114	0.118	0.155		-6	0.141	0.114	0.104		-6	0.134	0.129	0.12		-6	0.117	0.118	0.127		-6	0.13	0.145	0.118
	-5	0.104	0.132	0.121		-5	0.146	0.118	0.094		-5	0.134	0.167	0.173		-5	0.11	0.121	0.135		-5	0.161	0.147	0.142
	5 µM Forskolin	2.259	1.32	2.211		5 µM Forskolin	2.259	1.32	2.211		5 µM Forskolin	1.379	1.586	1.793		5 µM Forskolin	1.379	1.586	1.793		5 µM Forskolin	2.645	2.222	2.647
	Dose response 1 RGP1					Dose response 2 RGP1					Dose response 3 RGP1
	Ligand concentration					Ligand concentration					Ligand concentration
	Vehicle	0.163	0.144	0.118		Vehicle	0.175	0.101	0.141		Vehicle	0.15	0.169	0.156
	-10					-10					-10
	-9	0.142	0.117	0.17		-9	0.145	0.167	0.161		-9	0.223	0.141	0.109
	-8	0.128	0.171	0.153		-8	0.125	0.174	0.146		-8	0.12	0.12	0.163
	-7	0.145	0.156	0.155		-7	0.156	0.148	0.137		-7	0.101	0.116	0.322
	-6	0.149	0.162	0.139		-6	0.152	0.218	0.161		-6	0.144	0.147	0.137
	-5	0.204	0.192	0.189		-5	0.144	0.153	0.138		-5	0.104	0.128	0.111
	5 µM Forskolin	2.645	2.222	2.647		5 µM Forskolin	2.645	2.222	2.647		5 µM Forskolin	2.031	2.045	1.795
