# Supplementary material for: Receptor deorphanization in starfish reveals the evolution of relaxin signaling as a regulator of reproduction
Source: BMC Biol. 2025 Feb 25;23:59. doi: 10.1186/s12915-025-02158-2 (PMC11863921; doi:10.1186/s12915-025-02158-2)
Supplement: Supplementary file 19 — Additional file 19. Dataset S12. Experimental data for the graphs shown in Fig. 6. [file 12915_2025_2158_MOESM19_ESM.xlsx]

## Sheet: Original LGR3&GqS5+RGP1
Column1	Column2	Column3	Column4		Column1	Column2	Column3	Column4		Column1	Column2	Column3	Column4		Column1	Column2	Column3	Column4
-14.3	64586	68286	70625		-14.3	18473	18534	20336		-14.3	353854	379803	336085		-14	199519	190191	187680
-14	68696	59910	63159		-14	19546	17548	17785		-14	383287	382789	393071		-13	199267	198988	193444
-13.3	77214	66241	50871		-13.3	20822	17151	22178		-13.3	363950	384761	380108		-12	226249	174530	179593
-13	78539	75371	64234		-13	21736	20669	19007		-13	340040	408692	373728		-11	202202	192440	188060
-12.3	66234	63719	67997		-12.3	23978	17994	16530		-12.3	380682	399116	327116		-10	202347	183904	171859
-12	69675	66188	67779		-12	25181	21543	21910		-12	420399	413503	362087		-9	209005	192775	172024
-11.3	76781	61482	56153		-11.3	22846	18807	16620		-11.3	383732	334060	367144		-8	197860	211140	174353
-11	68558	72240	69110		-11	24551	23904	23172		-11	388336	406051	404581		-7	171961	184410	188757
-10.3	65784	67465	69803		-10.3	22466	20103	17410		-10.3	384570	400641	350020		-6	190582	164141	152200
-10	64995	60005	60687		-10	28316	26128	18428		-10	387097	428439	360840		-5	165486	181684	196369
-9.3	73702	61441	66675		-9.3	23791	28119	18338		-9.3	352775	354847	313560		BM	183580
-9	83602	81252	74634		-9	25531	25431	20333		-9	369896	405314	400081
-8.3	85990	65698	77946		-8.3	23276	24677	26017		-8.3	402254	398949	383525		TRITON	2253135
-8	99987	85516	86447		-8	28121	23915	24132		-8	426931	480634	420923
-7.3	109936	111213	110996		-7.3	25348	29956	27614		-7.3	482215	540825	552718
-7	119065	123936	113041		-7	33973	29533	35963		-7	496561	562692	557595
-6.3	124853	125461	129130		-6.3	39578	37210	34981		-6.3	579765	552053	560269
-6	128382	127495	122373		-6	36055	33675	34590		-6	562512	552594	528207
-5.3	138233	117090	141453		-5.3	36377	46221	38705		-5.3	589462	566732	574902
-5	121513	119034	135930		-5	42077	49666	45975		-5	620780	602228	602540
BM	63897				BM	20028				BM	373668
										NEW PLATE

## Sheet: Original LGR3&GqS5+RGP2
	Column1	Column2	Column3	Column4		Column1	Column2	Column3	Column4		Column1	Column2	Column3	Column4		Column1	Column2	Column3	Column4
	-14.3	48241	47111	47086		-14.3	10070	13207			-14.3	284693	270001	223850		-14	167244	138929	112453
	-14	58513	51858	45166		-14	10529	10687			-14	291636	277045	249486		-13	163662	124622	118237
	-13.3	54221	42586	42093		-13.3	14553	11499			-13.3	298549	261818	210640		-12	147665	130448	107963
	-13	59267	56701	38757		-13	13491	11201			-13	241245	282206	205291		-11	149740	145982	137259
	-12.3	49609	37401	53736		-12.3	11334	9393			-12.3	279707	272878	256434		-10	190005	127466	131290
	-12	47326	43257	37768		-12	14995	11295			-12	285141	252348	245440		-9	133544	114002	112468
	-11.3	47935	43713	44403		-11.3	14912	13474			-11.3	292365	248082	220098		-8	149130	122103	110084
	-11	47139	48122	48993		-11	18128	12319			-11	262954	261067	230792		-7	144187	123661	109537
	-10.3	49113	43003	44480		-10.3	12620	11165			-10.3	263663	248604	224218		-6	134233	121112	106142
	-10	40590	53951	41053		-10	17052	9367			-10	285565	258054	246423		-5	145738	126568	118953
	-9.3	51065	50938	36197		-9.3	17132	9526			-9.3	284043	288838	226339		BM	144383
	-9	53466	45606	48713		-9	12682	13397			-9	306896	255839	220017
	-8.3	49450	47829	40963		-8.3	13886	10752			-8.3	312473	267014	228693		TRITON	2253134
	-8	51499	41899	42631		-8	16257	9520			-8	310939	289748	241533
	-7.3	50448	45261	43816		-7.3	14625	12412			-7.3	302531	239427	243270
	-7	57986	52160	53892		-7	11180	10155			-7	327140	286207	278575
	-6.3	71014	64490	73078		-6.3	16916	13740			-6.3	377465	356468	329163
	-6	77649	68780	77446		-6	20392	21470			-6	407444	404470	354893
	-5.3	81640	78322	77903		-5.3	23965	24004			-5.3	448409	417225	437542
	-5	90522	85290	85050		-5	22458	22288			-5	444821	458530	446055
	BM	49011				BM	10103				BM	252902
											NEW PLATE

## Sheet: Modified LGR3&GqS5+RGP1
Column1	Column2	Column3	Column4		Column1	Column2	Column3	Column4		Column1	Column2	Column3	Column4
-14.3	33828	35802	43941		-14.3	22425	19500	25165		-14.3	30769	28794	26979
-14	29322	34576	33850		-14	18420	27535	18619		-14	30572	27452	26013
-13.3	32119	40237	33843		-13.3	18255	21741	21051		-13.3	29435	29213	27721
-13	35249	30789	38453		-13	22203	22278	23983		-13	25868	27989	22750
-12.3	28229	32155	36769		-12.3	17922	18173	19852		-12.3	29329	32282	24970
-12	39473	37288	32431		-12	22342	19206	16467		-12	32199	25388	31595
-11.3	34125	32176	29377		-11.3	24824	17177	23655		-11.3	26322	24345	23629
-11	35689	37889	33568		-11	20611	18794	19763		-11	29984	31212	24919
-10.3	35704	37079	45199		-10.3	25976	18985	20782		-10.3	28120	24154	22968
-10	30219	37590	39778		-10	18439	22832	17143		-10	29622	31065	25878
-9.3	35530	35221	35615		-9.3	19929	20462	18078		-9.3	24819	23919	25341
-9	34018	42770	46864		-9	19845	23635	23073		-9	28900	22643	22542
-8.3	42709	39545	40802		-8.3	17280	21125	22003		-8.3	33780	30212	25866
-8	36659	47304	45004		-8	20761	20800	20547		-8	27579	30405	25488
-7.3	50353	45408	49058		-7.3	35798	29768	41988		-7.3	33605	33056	31845
-7	47800	54771	54559		-7	29240	35027	37113		-7	34608	38309	32698
-6.3	54740	59523	64432		-6.3	40656	43865	47703		-6.3	40888	35796	40151
-6	50476	61843	68358		-6	39306	40419	46990		-6	39782	35128	36190
-5.3	65386	62680	73868		-5.3	44992	48197	44128		-5.3	37492	36022	36958
-5	61430	62200	69813		-5	47601	55095	43879		-5	39660	41259	40785
BM	32656				BM	22097				BM	24803

## Sheet: Modified LGR3&GqS5+RGP2
Column1	Column2	Column3	Column4		Column1	Column2	Column3	Column4
-14.3	45824	42220	39013		-14.3	34003	26208	21305
-14	43255	38072	37003		-14	29780	21614	21671
-13.3	40429	41927	36274		-13.3	25154	27077	21098
-13	47909	37753	36115		-13	25757	27252	20535
-12.3	48035	39302	30043		-12.3	28850	21614	24287
-12	36808	38368	26681		-12	34964	26027	24024
-11.3	42125	33196	38385		-11.3	32148	23079	20755
-11	39307	40843	43659		-11	27197	25498	26486
-10.3	39002	41815	38531		-10.3	26192	25282	21755
-10	43943	36159	36881		-10	25882	24043	22152
-9.3	39656	37244	37496		-9.3	30515	28416	23990
-9	40030	39922	35136		-9	30754	30739	20763
-8.3	35538	39214	35529		-8.3	24101	22211	21522
-8	36650	41288	31506		-8	22166	24315	19109
-7.3	36319	37365	33235		-7.3	29771	19872	18948
-7	40940	38411	33532		-7	25346	23801	24015
-6.3	44871	39803	36208		-6.3	24634	27229	27094
-6	47062	35252	38083		-6	33868	32204	30575
-5.3	48121	46558	44731		-5.3	35488	35807	30041
-5	42296	43612	49348		-5	40607	38302	33840
BM	39434				BM	24270

## Sheet: Original LGR4&GqS5+RGP1
Column1	Column2	Column3	Column4		Column1	Column2	Column3	Column4		Column1	Column2	Column3	Column4		Column1	Column2	Column3	Column4	Column5		Column1	Column2	Column3	Column4
-14.3	23057	19029	21761		-14.3	102980	82007	89912		-14.3	58851	39956	41433		-14.3	274691	296657	269962			-14.3	203653	192975	212651
-14	19377	19706	26846		-14	104897	96783	83453		-14	52852	41278	30086		-14	311667	262841	281596			-14	194268	188561	189087
-13.3	21555	20022	19082		-13.3	89116	108756	84971		-13.3	60903	60018	34864		-13.3	280299	280698	273946			-13.3	207851	206269	173241
-13	17457	20386	17391		-13	88028	83565	87028		-13	42618	48878	42697		-13	311431	266148	281868			-13	207441	168097	184469
-12.3	18972	21487	18431		-12.3	90630	80140	110064		-12.3	50552	32269	39105		-12.3	307831	278628	249371			-12.3	191811	204908	212285
-12	23387	19425	19649		-12	94155	100612	75154		-12	47491	43202	32334		-12	295404	301995	277830			-12	209339	185776	180212
-11.3	23888	19491	18682		-11.3	79744	92508	94372		-11.3	49503	41584	43664		-11.3	300883	284279	254365			-11.3	204424	178201	196137
-11	24518	22532	18459		-11	106326	92928	93583		-11	49331	30651	46202		-11	262908	289568	251006			-11	213990	229513	194784
-10.3	22169	17429	19736		-10.3	87655	96850	88489		-10.3	40427	40878	34843		-10.3	267143	302448	269277			-10.3	202807	203533	177474
-10	22072	18733	16290		-10	90585	86664	85031		-10	43132	37945	41563		-10	291942	311243	265062			-10	210045	213741	202840
-9.3	20820	18341	18288		-9.3	84118	89682	102330		-9.3	40185	42098	38885		-9.3	311583	317114	265679			-9.3	185739	194246	176239
-9	19956	19941	21138		-9	99878	93411	94841		-9	48375	32980	43587		-9	304245	299115	265915			-9	201261	375690	201342
-8.3	19752	17229	20032		-8.3	98037	75606	96754		-8.3	44932	40108	40258		-8.3	310884	279708	229174			-8.3	191339	198252	176682
-8	19596	20657	18122		-8	88165	93746	83030		-8	49196	43158	33799		-8	291971	271890	289259			-8	201599	182519	189922
-7.3	22206	17430	18143		-7.3	91624	84946	89668		-7.3	51239	44455	36686		-7.3	306510	263439	237405			-7.3	188263	164100	186020
-7	19439	21534	17223		-7	97432	92286	97418		-7	43827	39616	40846		-7	285529	298933	246475			-7	170998	221276	183083
-6.3	20651	21091	25206		-6.3	105205	77182	85682		-6.3	46834	37555	41010		-6.3	290603	238800	247340			-6.3	204586	188920	194666
-6	24343	17727	16024		-6	84643	97549	87643		-6	51568	39350	35720		-6	294572	294923	243250			-6	220264	188934	189644
-5.3	21801	19720	17604		-5.3	91458	98619	93370		-5.3	47999	39208	35756		-5.3	281348	271118	220503			-5.3	209610	199538	187663
-5	21141	21015	20709		-5	89763	99749	86053		-5	47401	38910	42050		-5	319816	295436	276795			-5	201231	187844	180577
BM	19759				BM	89123				BM	46501				BM	286560					BM	197910
	2ug
															TRITON	2907400	2833895	2888167	2806290

## Sheet: Original LGR4&GqS5+RGP2
Column1	Column2	Column3	Column4		Column1	Column2	Column3	Column4		Column1	Column2	Column3	Column4	Column5		Column1	Column2	Column3	Column4
-14.3	81439	82827	89130		-14.3	83773	71228	54068		-14.3	379086	330734	308935			-14.3	238849	191344	217430
-14	90327	88135	90162		-14	96604	65968	58821		-14	306403	313486	303889			-14	198579	202150	196713
-13.3	93494	86030	95012		-13.3	89875	69844	46980		-13.3	271276	313842	320692			-13.3	223178	222909	213888
-13	90419	75763	81717		-13	77609	68730	53778		-13	336040	306741	323374			-13	190914	223944	220081
-12.3	81884	77168	98007		-12.3	82685	71741	57542		-12.3	285832	288469	304865			-12.3	204434	228606	202554
-12	74659	93340	105889		-12	84667	55037	59996		-12	301970	296601	285193			-12	196678	217758	191521
-11.3	81810	124782	102022		-11.3	65552	69281	45474		-11.3	277578	330291	293910			-11.3	200953	194007	210242
-11	82021	95664	76261		-11	88701	63580	55552		-11	283516	316251	319823			-11	186609	205537	217122
-10.3	86826	89297	91476		-10.3	74479	69841	65454		-10.3	323038	324220	332608			-10.3	205122	205914	222211
-10	70742	80756	83805		-10	79462	75093	65372		-10	272494	301124	337662			-10	215903	225843	208944
-9.3	71969	107983	95064		-9.3	76887	66901	57727		-9.3	294346	300176	313733			-9.3	196483	213567	220495
-9	86137	98408	88976		-9	87812	64699	49534		-9	285069	341222	312622			-9	206829	209271	183998
-8.3	130830	95339	99657		-8.3	81008	57479	46971		-8.3	316142	323944	320938			-8.3	188101	204030	430436
-8	91404	102973	86450		-8	64755	57810	49411		-8	297855	342477	334588			-8	197248	205533	231671
-7.3	79855	77333	93520		-7.3	69457	61150	46016		-7.3	288343	301936	300993			-7.3	183694	195453	211356
-7	76513	81121	111698		-7	69313	55976	59351		-7	283302	333290	313559			-7	193217	214655	192554
-6.3	100988	80563	71597		-6.3	90889	60603	58090		-6.3	318504	346925	311885			-6.3	207427	194619	221596
-6	91893	89050	84890		-6	73691	65635	47253		-6	328869	345501	291454			-6	197508	206391	212863
-5.3	86097	82740	84017		-5.3	84293	64665	44002		-5.3	320009	346784	319384			-5.3	199588	222201	225990
-5	95685	99987	106113		-5	76916	73599	49514		-5	304920	298040	326277			-5	218552	211530	232269
BM	78212				BM	66600				BM	306902					BM	220625
										TRITON	2730428	2821554	2792583	2790058
